# Supplementary material for: Comparison of Muscle Transcriptome between Pigs with Divergent Meat Quality Phenotypes Identifies Genes Related to Muscle Metabolism and Structure
Source: PLoS One. 2012 Mar 21;7(3):e33763. doi: 10.1371/journal.pone.0033763 (PMC3312351; doi:10.1371/journal.pone.0033763)
Supplement: Table S1 — Genes highly expressed in Basque pigs. Results were expressed as the Basque to Large White ratio of the gene expression. The p value of each gene was adjusted according to the Benjamini-Hochberg method. Difference in gene expression was considered significant if its adjusted p value was p<0.05. Redundancy represented the number of probes per gene. In this list, 73 genes had more than one probe. (XLS) [file pone.0033763.s001.xls]

## Sheet: Feuil1
PROBE_NAME	Human_Symbol	BH_P-Value	FC	Human_entrez_gene	Redundancy	Description
F22886.1.s_2215	SLPI	6.88e-05	2.78	6590	1	secretory leukocyte peptidase inhibitor
BX916286.1_969	FOS	0.0286257	2.64	2353	1	v-fos FBJ murine osteosarcoma viral oncogene homolog
BF193160.1_691	CPEB2	2.38e-06	2.62	132864	1	cytoplasmic polyadenylation element binding protein 2
BX924052.1_1285	C12ORF4	1.77e-13	2.57	57102	1	chromosome 12 open reading frame 40; chromosome 12 open reading frame 4
BX924583.1_1151	PLA1A	3.07e-10	2.56	51365	1	phospholipase A1 member A
CF366869.1_1601	FGFR1OP2	1.92e-06	2.5	26127	1	FGFR1 oncogene partner 2
BX920405.1_960	LZTFL1	4.27e-09	2.47	54585	1	leucine zipper transcription factor-like 1
AJ657268.1_408	KIAA1147	1.4e-05	2.46	57189	1	KIAA1147
BP170169.1_1156	ZNF410	2.38e-06	2.41	57862	1	zinc finger protein 410
BX676775.1_776	GLG1	2.32e-09	2.37	2734	1	golgi apparatus protein 1
BI346514.1_1210	KRT7	0.000411754	2.33	3855	1	keratin 7
BX916864.1_698	C13ORF39	0.00193756	2.29	196541	1	chromosome 13 open reading frame 39
BX668371.1_825	FNTB	9.21e-08	2.27	2342	2	farnesyltransferase, CAAX box, beta
BP434197.1_669	NHEDC2	0.00224846	2.24	133308	1	Na+/H+ exchanger domain containing 2
BM190355.1_306	FBXO32	0.000150371	2.23	114907	3	F-box protein 32
BP457736.1_238	KCNMA1	1.5e-09	2.22	3778	1	potassium large conductance calcium-activated channel, subfamily M, alpha member 1
BQ601584.1_807	SH3KBP1	0.000551731	2.15	30011	1	SH3-domain kinase binding protein 1
BX917644.1_1024	SMPDL3A	0.0247936	2.14	10924	1	sphingomyelin phosphodiesterase, acid-like 3A
BX925972.1_421	ARMC6	3.34e-10	2.11	93436	1	armadillo repeat containing 6
BP436371.1_1066	LIPE	0.000109659	2.1	3991	3	lipase, hormone-sensitive
CA780775.1_417	MON1A	4.41e-10	2.09	84315	1	MON1 homolog A (yeast)
CF366925.1_1103	ZNF24	6.39e-11	2.09	7572	1	zinc finger protein 24
BP138603.1_1445	LIPE	0.000123778	2.07	3991	3	lipase, hormone-sensitive
CB470112.1_1695	ART5	0.000803008	2.03	116969	1	ADP-ribosyltransferase 5
BQ604448.1_1067	TM2D3	4.15e-13	2.02	80213	1	TM2 domain containing 3
BP157699.1_666	FNTB	0.00117164	2.02	2342	2	farnesyltransferase, CAAX box, beta
CN158001.1_1567	CEP250	8.51e-07	2	11190	1	centrosomal protein 250kDa
CN164402.1_1010	PLCXD2	7.29e-05	2	257068	1	pleckstrin homology-like domain, family B, member 2; phosphatidylinositol-specific phospholipase C, X domain containing 2
BQ604414.1_899	TCP11L2	2.16e-08	1.99	255394	1	t-complex 11 (mouse)-like 2
BQ599475.1_1077	CYP4V2	2.17e-05	1.98	285440	1	cytochrome P450, family 4, subfamily V, polypeptide 2
BQ599153.1_877	MARCH6	1.5e-07	1.98	10299	2	membrane-associated ring finger (C3HC4) 6
CB475772.1_1576	SIGIRR	1.49e-13	1.97	59307	1	single immunoglobulin and toll-interleukin 1 receptor (TIR) domain
DN126469.1_234	RPL35	1.45e-06	1.95	11224	2	ribosomal protein L35; ribosomal protein L35 pseudogene 1; ribosomal protein L35 pseudogene 2
BM485005.1_560	ABCB6	4.27e-09	1.94	10058	1	ATP-binding cassette, sub-family B (MDR/TAP), member 6
CF177204.1_427	MCCC2	1.87e-05	1.92	64087	1	methylcrotonoyl-Coenzyme A carboxylase 2 (beta)
BQ599442.1_695	IL6R	2.2e-05	1.9	3570	1	interleukin 6 receptor
CF360469.1_1909	NFE2	6.95e-05	1.89	4778	1	nuclear factor (erythroid-derived 2), 45kDa
BM658636.1_1406	LIPE	0.000119135	1.88	3991	3	lipase, hormone-sensitive
CK468162.1_596	RABEP1	8.92e-10	1.87	9135	1	rabaptin, RAB GTPase binding effector protein 1
BM659165.1_1509	RBM14	1.26e-06	1.86	10432	1	RNA binding motif protein 14; RNA binding motif protein 4
CB469421.1_1473	ZACN	1.49e-13	1.86	353174	1	zinc activated ligand-gated ion channel
AW312188.1_160	ATF3	0.0102809	1.84	467	1	activating transcription factor 3
BM484757.1_1479	SASH1	1.33e-11	1.84	23328	3	SAM and SH3 domain containing 1
CB287387.1_445	FAM103A1	1.02e-08	1.83	83640	1	family with sequence similarity 103, member A1
CF367562.1_1170	PM20D1	2e-07	1.83	148811	1	peptidase M20 domain containing 1
CN029513.1_335	BIVM	4.01e-07	1.83	54841	1	basic, immunoglobulin-like variable motif containing
BM190296.1_291	OAS1	0.000248021	1.81	4938	1	2',5'-oligoadenylate synthetase 1, 40/46kDa
CB477368.1_630	CRY2	0.000768843	1.81	1408	1	cryptochrome 2 (photolyase-like)
CA779675.1_700	UNC93B1	2.71e-06	1.8	81622	1	unc-93 homolog B1 (C. elegans); unc-93 homolog B6 (C. elegans); unc-93 homolog B3 pseudogene (C. elegans); similar to unc-93 homolog B1 (C. elegans)
CK463854.1_1295	CLVS1	3.18e-05	1.78	157807	1	retinaldehyde binding protein 1-like 1
CF179308.1_1117	PTGR2	2.04e-06	1.78	145482	2	prostaglandin reductase 2
CB483422.1_1130	SLC25A25	0.000252843	1.77	114789	1	solute carrier family 25 (mitochondrial carrier; phosphate carrier), member 25
BP172559.1_964	SDHAF2	7.54e-09	1.76	54949	1	chromosome 11 open reading frame 79
AJ665468.1_171	BBX	4e-05	1.76	56987	2	bobby sox homolog (Drosophila)
BM484590.1_1668	ENPEP	2.35e-06	1.75	2028	1	glutamyl aminopeptidase (aminopeptidase A)
CB286653.1_1149	GYPC	4.54e-12	1.74	2995	1	glycophorin C (Gerbich blood group)
CF177879.1_1182	SORBS1	0.000265357	1.74	10580	1	sorbin and SH3 domain containing 1
CN158018.1_526	PIGL	3.07e-05	1.74	9487	1	phosphatidylinositol glycan anchor biosynthesis, class L
CF180553.1_2957	NUP88	1.05e-07	1.73	4927	1	nucleoporin 88kDa
BM083187.1_1877	ADM	9.45e-06	1.72	133	1	adrenomedullin
CB480268.1_1885	ASB4	3.09e-05	1.72	51666	2	ankyrin repeat and SOCS box-containing 4
CF787462.1_1698	GABARAPL1	0.000120321	1.72	23710	2	GABA(A) receptors associated protein like 3 (pseudogene); GABA(A) receptor-associated protein like 1
AJ656168.1_140	AGL	0.00068206	1.71	178	1	amylo-1, 6-glucosidase, 4-alpha-glucanotransferase
BX926181.1_669	ANAPC7	0.000124822	1.71	51434	1	anaphase promoting complex subunit 7
BM190521.1_701	TPX2	1.62e-05	1.69	22974	1	TPX2, microtubule-associated, homolog (Xenopus laevis)
CF177909.1_1965	TEX9	0.000443918	1.68	374618	1	testis expressed 9
CD572474.1_807	GABARAPL1	0.000249882	1.67	23710	2	GABA(A) receptors associated protein like 3 (pseudogene); GABA(A) receptor-associated protein like 1
CK463721.1_1153	MPP7	0.000928462	1.66	143098	1	membrane protein, palmitoylated 7 (MAGUK p55 subfamily member 7)
BX920562.1_426	FBXO32	0.00405657	1.66	114907	3	F-box protein 32
CF788221.1_922	FBXO32	0.00308629	1.66	114907	3	F-box protein 32
CD572434.1_729	LMBR1	1.02e-06	1.64	64327	1	limb region 1 homolog (mouse)
BX675114.1_1346	FBXO11	1.11e-09	1.63	80204	1	F-box protein 11
CB288130.1_909	MYL3	0.000809321	1.63	4634	1	myosin, light chain 3, alkali; ventricular, skeletal, slow
BP149558.1_622	SCLT1	3.86e-06	1.62	132320	1	sodium channel and clathrin linker 1
BP172510.1_562	FAM155B	6.16e-06	1.61	27112	1	family with sequence similarity 155, member B
BX664980.1_736	ZKSCAN1	5.63e-05	1.61	7586	1	zinc finger with KRAB and SCAN domains 1
BX672277.1_750	IKBKG	6.55e-07	1.61	8517	1	inhibitor of kappa light polypeptide gene enhancer in B-cells, kinase gamma
BX915403.1_418	DDX5	0.000766071	1.61	1655	1	DEAD (Asp-Glu-Ala-Asp) box polypeptide 5
CN165386.1_412	ACACB	2.49e-09	1.61	32	1	acetyl-Coenzyme A carboxylase beta
BP145564.1_374	RN18S1	1.22e-05	1.6	100008588	1	18S ribosomal RNA
BQ602233.1_2054	SDR16C5	0.0052774	1.6	195814	1	short chain dehydrogenase/reductase family 16C, member 5
CF363638.1_1671	KBTBD6	7.91e-06	1.6	89890	1	kelch repeat and BTB (POZ) domain containing 6
CK461544.1_697	MIPEP	4.09e-05	1.6	4285	2	mitochondrial intermediate peptidase
BQ604759.1_1783	CRYAB	0.0328916	1.6	1410	3	crystallin, alpha B
BQ604261.1_1813	CACNA2D3	0.00156175	1.59	55799	1	calcium channel, voltage-dependent, alpha 2/delta subunit 3
CF361710.1_1024	TOR1AIP2	5.33e-08	1.59	163590	2	torsin A interacting protein 2
BM658550.1_2660	PEX19	2e-11	1.59	5824	4	peroxisomal biogenesis factor 19
AJ275242.1_1091	KIAA1671	8.21e-08	1.58	85379	1	KIAA1671 protein
BQ601404.1_561	ASPHD1	1.24e-06	1.58	253982	1	aspartate beta-hydroxylase domain containing 1
BQ602036.1_1064	TROVE2	7.44e-05	1.58	6738	1	TROVE domain family, member 2
CA779348.1_356	ITIH3	0.000600081	1.58	3699	1	inter-alpha (globulin) inhibitor H3
CF181018.1_868	CTSG	0.000974316	1.58	1511	1	cathepsin G
BP159938.1_229	TRPV6	0.00280493	1.57	55503	1	transient receptor potential cation channel, subfamily V, member 6
CN166396.1_581	CREG1	0.000535364	1.57	8804	1	cellular repressor of E1A-stimulated genes 1
M29526.1.s_1280	SLC39A7	0.000254994	1.57	7922	1	solute carrier family 39 (zinc transporter), member 7
AJ664963.1_184	DCUN1D1	3.62e-06	1.57	54165	2	DCN1, defective in cullin neddylation 1, domain containing 1 (S. cerevisiae)
BM481961.1_615	TOR1AIP2	3.69e-07	1.57	163590	2	torsin A interacting protein 2
CB285776.1_586	SPO11	0.000107711	1.57	23626	2	SPO11 meiotic protein covalently bound to DSB homolog (S. cerevisiae)
BX914287.1_915	TBC1D19	4.24e-07	1.56	55296	1	TBC1 domain family, member 19
PMUS1-022C_69	SASH1	1.34e-10	1.56	23328	3	SAM and SH3 domain containing 1
AJ458142.1_1842	CYB5D1	8.03e-06	1.55	124637	1	cytochrome b5 domain containing 1
BX665022.1_1231	RGL2	7.28e-05	1.55	5863	1	ral guanine nucleotide dissociation stimulator-like 2
CF361776.1_1150	DIAPH1	7.38e-05	1.55	1729	1	diaphanous homolog 1 (Drosophila)
BP143811.1_613	DCUN1D1	1.63e-06	1.55	54165	2	DCN1, defective in cullin neddylation 1, domain containing 1 (S. cerevisiae)
BQ597898.1_1667	C9ORF156	0.000113143	1.54	51531	1	chromosome 9 open reading frame 156
BX673420.1_374	RASA1	3.57e-06	1.54	5921	1	RAS p21 protein activator (GTPase activating protein) 1
PMUS1-013C_130	HSD11B1	2.31e-05	1.54	3290	1	hydroxysteroid (11-beta) dehydrogenase 1
BP170657.1_1320	PTGR2	5.08e-06	1.54	145482	2	prostaglandin reductase 2
BP463571.1_1161	SLC15A4	0.000118215	1.54	121260	2	solute carrier family 15, member 4
BE013630.1_484	APOBEC2	6.75e-08	1.53	10930	1	apolipoprotein B mRNA editing enzyme, catalytic polypeptide-like 2
BM190120.1_2595	SQRDL	0.000118139	1.53	58472	1	sulfide quinone reductase-like (yeast)
BP153293.1_2573	SLIT2	0.000557185	1.53	9353	1	slit homolog 2 (Drosophila)
BQ598054.1_973	TRIM63	0.000492553	1.53	84676	1	tripartite motif-containing 63
BX669012.1_1623	38961	0.000543185	1.53	23157	1	septin 6
BX920306.1_886	SACS	9.51e-09	1.53	26278	1	spastic ataxia of Charlevoix-Saguenay (sacsin)
CA779460.1_1088	ABCC5	9.54e-06	1.53	10057	1	ATP-binding cassette, sub-family C (CFTR/MRP), member 5
CK461544.1_402	MS4A2	0.00159182	1.53	2206	1	membrane-spanning 4-domains, subfamily A, member 2 (Fc fragment of IgE, high affinity I, receptor for; beta polypeptide)
BI327270.1_207	ABHD4	0.000336758	1.52	63874	1	abhydrolase domain containing 4
BP145737.1_490	DNAJB6	8.66e-08	1.52	10049	1	DnaJ (Hsp40) homolog, subfamily B, member 6
BP146125.1_1235	SORL1	0.00128265	1.52	6653	1	sortilin-related receptor, L(DLR class) A repeats-containing
BQ598356.1_2059	TMEM200B	2.89e-06	1.52	399474	1	transmembrane protein 200B
BX668717.1_694	ASB3	5.42e-06	1.52	51130	1	ankyrin repeat and SOCS box-containing 3
BP160671.1_2361	MIPEP	1.16e-05	1.52	4285	2	mitochondrial intermediate peptidase
BI186478.1_123	MYO1E	0.000528196	1.51	4643	1	myosin IE
BM190236.1_4075	CCDC11	2.34e-09	1.51	220136	1	coiled-coil domain containing 11
BM484582.1_1188	ATF6	2.2e-11	1.51	22926	1	activating transcription factor 6
BP150228.1_1190	MITF	6.42e-11	1.51	4286	1	microphthalmia-associated transcription factor
BQ602228.1_1391	LRRC59	0.000413531	1.51	55379	1	leucine rich repeat containing 59
BX917278.1_222	PLBD2	8.41e-09	1.51	196463	1	phospholipase B domain containing 2
BX917471.1_1468	GRPEL2	0.00225587	1.51	134266	1	GrpE-like 2, mitochondrial (E. coli)
BX923651.1_496	GTPBP6	0.00253533	1.51	8225	1	GTP binding protein 6 (putative)
CA779294.1_1247	C21ORF57	2.8e-08	1.51	54059	1	chromosome 21 open reading frame 57
CJ014117.1_522	HEY2	0.00226635	1.51	23493	1	hypothetical LOC100129733; hairy/enhancer-of-split related with YRPW motif 2
PPLA2-015B_296	APTX	0.00630796	1.51	54840	1	aprataxin
BQ605051.1_1017	THUMPD1	2.06e-07	1.51	55623	2	THUMP domain containing 1
CF180553.1_2315	HSPA4	0.0311833	1.51	3308	2	heat shock 70kDa protein 4
CF360144.1_1572	NUDT18	5.47e-07	1.51	79873	2	nudix (nucleoside diphosphate linked moiety X)-type motif 18
CA780313.1_1233	RALA	2.55e-07	1.5	5898	1	v-ral simian leukemia viral oncogene homolog A (ras related)
CB287275.1_1109	ADAMTS1	0.000306438	1.5	9510	1	ADAM metallopeptidase with thrombospondin type 1 motif, 1
CF177258.1_1167	P2RX5	2.31e-07	1.5	5026	1	purinergic receptor P2X, ligand-gated ion channel, 5
AJ686516.1_150	SOD2	4.5e-05	1.5	6648	2	superoxide dismutase 2, mitochondrial
CF179832.1_1999	SASH1	0.00134135	1.5	23328	3	SAM and SH3 domain containing 1
CF178354.1_1068	SIAH2	0.000287567	1.49	6478	1	seven in absentia homolog 2 (Drosophila)
CN153370.1_1045	PRICKLE4	2.23e-05	1.49	29964	1	prickle homolog 4 (Drosophila)
AU296363.1_1105	SLC15A4	0.000228825	1.49	121260	2	solute carrier family 15, member 4
C94727.1.s_1080	PDK3	0.00288738	1.49	5165	3	pyruvate dehydrogenase kinase, isozyme 3
AJ665630.1_905	ZNF435	3.78e-05	1.48	80345	1	zinc finger and SCAN domain containing 16
BP464886.1_545	KLHL21	0.00126373	1.48	9903	1	kelch-like 21 (Drosophila)
C95044.1.s_1672	NPC1	1.18e-05	1.48	4864	1	Niemann-Pick disease, type C1
CB471011.1_2286	HK3	1.98e-06	1.48	3101	1	hexokinase 3 (white cell)
CF364689.1_1186	WDR3	0.00139568	1.48	10885	1	WD repeat domain 3
CF792235.1_1150	AGPAT4	0.00173388	1.48	56895	1	1-acylglycerol-3-phosphate O-acyltransferase 4 (lysophosphatidic acid acyltransferase, delta)
CK460381.1_1017	WFDC1	0.0011741	1.48	58189	1	WAP four-disulfide core domain 1
CN163945.1_1548	PATL1	6.13e-06	1.48	219988	1	protein associated with topoisomerase II homolog 1 (yeast)
Z84139.1.s_410	TPP2	3.38e-08	1.48	7174	1	tripeptidyl peptidase II
BP166128.1_2001	CTNNB1	7.01e-05	1.48	1499	2	catenin (cadherin-associated protein), beta 1, 88kDa
CB287536.1_2009	CD46	5.69e-05	1.48	4179	2	CD46 molecule, complement regulatory protein
AU296308.1_472	ARL2BP	2.04e-05	1.47	23568	1	ADP-ribosylation factor-like 2 binding protein
BQ599835.1_1400	TMEM126B	6.88e-06	1.47	55863	1	transmembrane protein 126B
BQ600788.1_921	ASB1	0.000197154	1.47	51665	1	ankyrin repeat and SOCS box-containing 1
BQ603676.1_2182	KCNN3	0.00127822	1.47	3782	1	potassium intermediate/small conductance calcium-activated channel, subfamily N, member 3
BX667127.1_1102	UBE2O	2.33e-09	1.47	63893	1	ubiquitin-conjugating enzyme E2O
BX922424.1_465	FAM126A	2.1e-06	1.47	84668	1	family with sequence similarity 126, member A
CB097286.1_1001	C10ORF84	0.000522962	1.47	63877	1	chromosome 10 open reading frame 84
CF792039.1_776	GARS	8.66e-08	1.47	2617	1	glycyl-tRNA synthetase
BP146324.1_1329	MTHFR	0.000142379	1.47	4524	2	5,10-methylenetetrahydrofolate reductase (NADPH)
BX672715.1_996	HSPA4	0.000885396	1.47	3308	2	heat shock 70kDa protein 4
BP146978.1_1287	NR6A1	0.0036322	1.46	2649	1	nuclear receptor subfamily 6, group A, member 1
CA780369.1_748	MRPS33	0.000789837	1.46	51650	1	mitochondrial ribosomal protein S33
CB285593.1_1208	PXDN	4.94e-05	1.46	7837	1	peroxidasin homolog (Drosophila)
CB469239.1_1387	SEC23IP	3.97e-09	1.46	11196	1	SEC23 interacting protein
CJ037519.1_552	HSPB8	0.00130516	1.46	26353	1	heat shock 22kDa protein 8
AJ656119.1_778	TRIM23	1.93e-08	1.45	373	1	tripartite motif-containing 23
BP141644.1_4504	DCAF5	1.36e-05	1.45	8816	1	WD repeat domain 22
BX673381.1_724	CKS2	0.00585079	1.45	1164	1	CDC28 protein kinase regulatory subunit 2
BX915118.1_1714	ID1	0.0280905	1.45	3397	1	inhibitor of DNA binding 1, dominant negative helix-loop-helix protein
CA779117.1_2340	HOMER2	0.000295234	1.45	9455	1	homer homolog 2 (Drosophila)
CB285536.1_644	UBE2L6	9.75e-05	1.45	9246	1	ubiquitin-conjugating enzyme E2L 6
CB287689.1_702	POR	0.00142	1.45	5447	1	P450 (cytochrome) oxidoreductase
CF367702.1_2024	AQP1	8.7e-05	1.45	358	1	aquaporin 1 (Colton blood group)
CN161827.1_568	HTATIP2	0.001773	1.45	10553	1	HIV-1 Tat interactive protein 2, 30kDa
BE232396.1_140	SH3BP5	9.19e-05	1.45	9467	2	SH3-domain binding protein 5 (BTK-associated)
BM484477.1_1216	UHMK1	0.000249882	1.45	127933	2	U2AF homology motif (UHM) kinase 1
CF361428.1_1514	UHMK1	2.05e-07	1.45	127933	2	U2AF homology motif (UHM) kinase 1
AJ653204.1_803	NEU1	0.000244324	1.44	4758	1	sialidase 1 (lysosomal sialidase)
AJ659742.1_512	TJP2	0.0284049	1.44	9414	1	tight junction protein 2 (zona occludens 2)
BP140274.1_752	HINT1	8.13e-06	1.44	3094	1	histidine triad nucleotide binding protein 1
BQ603839.1_996	SNRPD3	5.21e-10	1.44	6634	1	small nuclear ribonucleoprotein D3 polypeptide 18kDa
BX668997.1_2090	WDR74	4.87e-07	1.44	54663	1	WD repeat domain 74
CF787153.1_1262	BPTF	8.26e-06	1.44	2186	1	bromodomain PHD finger transcription factor
F23153.1.s_2388	CCDC47	4.01e-07	1.44	57003	1	coiled-coil domain containing 47
AJ682288.1_74	PLCL2	1.33e-08	1.44	23228	2	phospholipase C-like 2
BM481899.1_73	FADD	4.61e-07	1.44	8772	2	Fas (TNFRSF6)-associated via death domain
BM481989.1_3008	ASB4	0.00471454	1.44	51666	2	ankyrin repeat and SOCS box-containing 4
CF358975.1_1087	PLCL2	7.73e-06	1.44	23228	2	phospholipase C-like 2
CF361014.1_1239	SH3BP5	5.43e-05	1.44	9467	2	SH3-domain binding protein 5 (BTK-associated)
BM190577.1_1241	MYH7	0.00587284	1.44	4625	3	myosin, heavy chain 7, cardiac muscle, beta
AJ656124.1_411	PPP1R12C	3.69e-07	1.43	54776	1	protein phosphatase 1, regulatory (inhibitor) subunit 12C
CB338001.1_2402	CYTH1	0.000292081	1.43	9267	1	cytohesin 1
CN164466.1_537	PRKG1	0.0340186	1.43	5592	1	protein kinase, cGMP-dependent, type I
CO991126.1_246	MRI1	0.00126065	1.43	84245	1	methylthioribose-1-phosphate isomerase homolog (S. cerevisiae)
BX667008.1_1062	MARCH6	1.9e-07	1.43	10299	2	membrane-associated ring finger (C3HC4) 6
BM483863.1_358	PDK3	8.2e-06	1.43	5165	3	pyruvate dehydrogenase kinase, isozyme 3
BM658897.1_1507	PDK3	0.00289816	1.43	5165	3	pyruvate dehydrogenase kinase, isozyme 3
BM658937.1_1001	AQP3	0.00668857	1.42	360	1	aquaporin 3 (Gill blood group)
BP146642.1_654	ACAD10	0.00137682	1.42	80724	1	acyl-Coenzyme A dehydrogenase family, member 10
BQ601937.1_1365	C12ORF5	7.48e-05	1.42	57103	1	chromosome 12 open reading frame 5
BX914730.1_2278	MAT2B	4.34e-05	1.42	27430	1	methionine adenosyltransferase II, beta
CA778802.1_1262	DARS2	0.00298278	1.42	55157	1	aspartyl-tRNA synthetase 2, mitochondrial
CB286697.1_1312	PLN	0.0216955	1.42	5350	1	phospholamban
CB482101.1_1208	CMBL	1.79e-05	1.42	134147	1	carboxymethylenebutenolidase homolog (Pseudomonas)
CF179337.1_640	OST4	4.61e-07	1.42	100128731	1	dolichyl-diphosphooligosaccharide--protein glycosyltransferase subunit 4
CF788464.1_1183	SRP72	0.000122698	1.42	6731	1	signal recognition particle 72kDa
AJ657034.1_670	CCNDBP1	4.4e-08	1.42	23582	2	cyclin D-type binding-protein 1
AW784873.1_458	DDI2	0.00104899	1.42	84301	2	DDI1, DNA-damage inducible 1, homolog 2 (S. cerevisiae)
BP141317.1_1199	PLCD4	0.00199889	1.42	84812	2	phospholipase C, delta 4
BX919170.1_826	PLCD4	0.000773332	1.42	84812	2	phospholipase C, delta 4
AJ604630.1_458	MYH7	0.00539951	1.42	4625	3	myosin, heavy chain 7, cardiac muscle, beta
BQ599442.1_590	CRYAB	0.0043848	1.42	1410	3	crystallin, alpha B
BP138603.1_1385	EIF2B1	0.000619612	1.41	1967	1	eukaryotic translation initiation factor 2B, subunit 1 alpha, 26kDa
BQ599974.1_604	SSNA1	5.52e-05	1.41	8636	1	Sjogren syndrome nuclear autoantigen 1
BQ601235.1_1354	HAPLN4	0.00524423	1.41	404037	1	hyaluronan and proteoglycan link protein 4
CF791856.1_846	SLC25A27	0.00113123	1.41	9481	1	solute carrier family 25, member 27
CF795428.1_2141	TNNI3	0.047496	1.41	7137	1	troponin I type 3 (cardiac)
BP138996.1_1122	SOCS7	1.07e-05	1.41	30837	2	suppressor of cytokine signaling 7
BQ603795.1_1620	FAM166A	4.12e-08	1.41	401565	2	family with sequence similarity 166, member A
CB482089.1_1959	SOCS7	2.66e-05	1.41	30837	2	suppressor of cytokine signaling 7
BM658723.1_1296	KTI12	5.2e-08	1.4	112970	1	KTI12 homolog, chromatin associated (S. cerevisiae)
BQ599904.1_443	EIF1B	8.11e-08	1.4	10289	1	eukaryotic translation initiation factor 1B
BQ600048.1_975	FHL3	0.000125518	1.4	2275	1	four and a half LIM domains 3
BX665475.1_1245	KBTBD2	2.68e-05	1.4	25948	1	kelch repeat and BTB (POZ) domain containing 2
CB475691.1_1667	EED	0.000178694	1.4	8726	1	embryonic ectoderm development
CF795192.1_447	ARRDC3	0.0378716	1.4	57561	1	arrestin domain containing 3
CN165825.1_398	FAM49A	0.000962964	1.4	81553	1	family with sequence similarity 49, member A
BM484454.1_854	FAM166A	8.66e-08	1.4	401565	2	family with sequence similarity 166, member A
CF359086.1_1057	MTFP1	5.69e-06	1.4	51537	2	mitochondrial protein 18 kDa
CB285482.1_631	PEX19	7.89e-06	1.4	5824	4	peroxisomal biogenesis factor 19
BM482081.1_1623	INHBA	0.000530453	1.39	3624	1	inhibin, beta A
BM658500.1_1854	STC1	0.0115365	1.39	6781	1	stanniocalcin 1
BM658511.1_898	SLK	4.67e-05	1.39	9748	1	STE20-like kinase (yeast)
BQ598674.1_2228	SEL1L3	0.00044974	1.39	23231	1	KIAA0746 protein
CB288120.1_694	NDRG2	4e-05	1.39	57447	1	NDRG family member 2
CB475947.1_1281	RBM39	8.18e-05	1.39	9584	1	similar to RNA binding motif protein 39; RNA binding motif protein 39
CB477571.1_1350	MPV17	7.7e-05	1.39	4358	1	MpV17 mitochondrial inner membrane protein
CF179607.1_506	NISCH	8.87e-05	1.39	11188	1	nischarin
CF795896.1_841	KBTBD7	5.88e-05	1.39	84078	1	kelch repeat and BTB (POZ) domain containing 7
CN164593.1_483	RPP30	0.0433208	1.39	10556	1	ribonuclease P/MRP 30kDa subunit
CO988745.1_242	MED1	2.18e-06	1.39	5469	1	mediator complex subunit 1
BI181045.1_438	ATR	3.03e-05	1.39	545	2	ataxia telangiectasia and Rad3 related; similar to ataxia telangiectasia and Rad3 related protein
BQ597552.1_1531	NT5DC3	0.000316146	1.39	51559	2	5'-nucleotidase domain containing 3
CA779782.1_3074	ATR	3.02e-05	1.39	545	2	ataxia telangiectasia and Rad3 related; similar to ataxia telangiectasia and Rad3 related protein
CA779855.1_636	PON2	4.3e-06	1.39	5445	2	paraoxonase 2
DN109472.1_815	PON2	7.59e-07	1.39	5445	2	paraoxonase 2
AJ683653.1_757	MST1R	0.000101876	1.38	4486	1	macrophage stimulating 1 receptor (c-met-related tyrosine kinase)
BM083206.1_2018	KCNJ13	0.00397848	1.38	3769	1	potassium inwardly-rectifying channel, subfamily J, member 13
BM484161.1_590	UQCRB	6.62e-07	1.38	7381	1	similar to ubiquinol-cytochrome c reductase binding protein; ubiquinol-cytochrome c reductase binding protein pseudogene; ubiquinol-cytochrome c reductase binding protein
BQ598620.1_357	ESRRA	1.06e-05	1.38	2101	1	estrogen-related receptor alpha
BX915939.1_527	RPL17	9.55e-05	1.38	6139	1	ribosomal protein L17 pseudogene 22; ribosomal protein L17 pseudogene 36; ribosomal protein L17 pseudogene 20; similar to ribosomal protein L17; ribosomal protein L17 pseudogene 33; ribosomal protein L17 pseudogene 34; ribosomal protein L17 pseudogene 9; ribosomal protein L17; ribosomal protein L17 pseudogene 18; ribosomal protein L17 pseudogene 7; ribosomal protein L17 pseudogene 39
CB286061.1_1875	ABRA	0.0191955	1.38	137735	1	actin-binding Rho activating protein
CB286220.1_1430	BEX2	0.0150826	1.38	84707	1	brain expressed X-linked 2
CB472243.1_1585	MMRN2	0.00511495	1.38	79812	1	multimerin 2
CF364343.1_1100	DDHD1	0.00229409	1.38	80821	1	DDHD domain containing 1
BQ602065.1_1732	NUDT18	4.07e-06	1.38	79873	2	nudix (nucleoside diphosphate linked moiety X)-type motif 18
BX916188.1_1028	CD83	0.0031528	1.38	9308	2	CD83 molecule
CA513593.1_1750	CCNDBP1	2.33e-09	1.38	23582	2	cyclin D-type binding-protein 1
CA779160.1_1425	OPLAH	4.77e-05	1.38	26873	2	5-oxoprolinase (ATP-hydrolysing)
F23186.1.s_1066	ZBTB16	0.026071	1.38	7704	3	zinc finger and BTB domain containing 16
PMUS1-003D_267	MYH7	0.004686	1.38	4625	3	myosin, heavy chain 7, cardiac muscle, beta
AF100454.1_204	NDRG1	8.25e-05	1.37	10397	1	N-myc downstream regulated 1
AJ655359.1_1145	PDRG1	0.000123778	1.37	81572	1	p53 and DNA-damage regulated 1
AY585335.1_901	PPARA	9.05e-05	1.37	5465	1	peroxisome proliferator-activated receptor alpha
BM190519.1_1739	LMOD3	8.58e-05	1.37	56203	1	leiomodin 3 (fetal)
BP463288.1_924	PAPD5	1.53e-06	1.37	64282	1	PAP associated domain containing 5
BQ600780.1_747	KLF2	0.00768387	1.37	10365	1	Kruppel-like factor 2 (lung)
BX669272.1_1574	WDR26	3.8e-05	1.37	80232	1	WD repeat domain 26
BX672715.1_936	NUP98	4.29e-07	1.37	4928	1	nucleoporin 98kDa
CB285998.1_3491	SLC3A1	0.000782557	1.37	6519	1	solute carrier family 3 (cystine, dibasic and neutral amino acid transporters, activator of cystine, dibasic and neutral amino acid transport), member 1
CF175905.1_844	CUEDC1	5.54e-07	1.37	404093	1	CUE domain containing 1
CF181001.1_1481	LHCGR	0.00436437	1.37	3973	1	luteinizing hormone/choriogonadotropin receptor
CF181352.1_1388	GALM	4.87e-05	1.37	130589	1	galactose mutarotase (aldose 1-epimerase)
CF361259.1_1079	RASIP1	6.22e-05	1.37	54922	1	Ras interacting protein 1
CF366551.1_2345	PPARGC1A	0.00116632	1.37	10891	1	peroxisome proliferator-activated receptor gamma, coactivator 1 alpha
CF366706.1_1637	MPZL1	0.000174035	1.37	9019	1	myelin protein zero-like 1
AJ666541.1_671	DDI2	0.00120129	1.37	84301	2	DDI1, DNA-damage inducible 1, homolog 2 (S. cerevisiae)
BM485010.1_1131	MAX	0.0104663	1.37	4149	2	MYC associated factor X
CF792952.1_1787	NT5DC3	8.84e-05	1.37	51559	2	5'-nucleotidase domain containing 3
BQ604935.1_1018	PRUNE	6.61e-05	1.37	58497	3	prune homolog (Drosophila)
CF177748.1_1359	PEX19	4.12e-08	1.37	5824	4	peroxisomal biogenesis factor 19
BI360799.1_199	FUK	4.6e-06	1.36	197258	1	fucokinase
BQ599513.1_1111	ALDH1L1	0.00263599	1.36	10840	1	aldehyde dehydrogenase 1 family, member L1
BQ604017.1_1941	SHISA5	3.73e-07	1.36	51246	1	shisa homolog 5 (Xenopus laevis)
BX924402.1_1150	DNAJC1	4.09e-05	1.36	64215	1	DnaJ (Hsp40) homolog, subfamily C, member 1
BX926955.1_736	SFRS12	0.0014329	1.36	140890	1	splicing factor, arginine/serine-rich 12
CF361776.1_874	LGALS4	0.013149	1.36	3960	1	lectin, galactoside-binding, soluble, 4
L10129.1.s_5253	CD19	0.000768843	1.36	930	1	CD19 molecule
AJ679477.1_1179	WIPI1	7.01e-05	1.36	55062	2	WD repeat domain, phosphoinositide interacting 1
BX670345.1_734	RPL35	3.95e-05	1.36	11224	2	ribosomal protein L35; ribosomal protein L35 pseudogene 1; ribosomal protein L35 pseudogene 2
M29506.1.s_1197	CTNNB1	9.18e-05	1.36	1499	2	catenin (cadherin-associated protein), beta 1, 88kDa
CB469140.1_408	PEX19	1.88e-05	1.36	5824	4	peroxisomal biogenesis factor 19
AW344733.1_1697	FZD4	0.000711992	1.35	8322	1	frizzled homolog 4 (Drosophila)
BF442786.1_117	UBE2D1	0.000822319	1.35	7321	1	ubiquitin-conjugating enzyme E2D 1 (UBC4/5 homolog, yeast)
BM190296.1_667	HSPB1	0.00934727	1.35	3315	1	heat shock 27kDa protein-like 2 pseudogene; heat shock 27kDa protein 1
BP144750.1_550	PPP3CC	1.69e-05	1.35	5533	1	protein phosphatase 3 (formerly 2B), catalytic subunit, gamma isoform
BP153472.1_476	UTP11L	0.000462511	1.35	51118	1	UTP11-like, U3 small nucleolar ribonucleoprotein, (yeast)
CF361328.1_2658	CTDSPL	3.41e-05	1.35	10217	1	CTD (carboxy-terminal domain, RNA polymerase II, polypeptide A) small phosphatase-like
CK460701.1_1232	KDM1B	0.028917	1.35	221656	1	amine oxidase (flavin containing) domain 1
F23062.1.s_534	FAM8A1	2.31e-05	1.35	51439	1	family with sequence similarity 8, member A1
AJ275246.1_3877	PPIF	1.99e-05	1.35	10105	2	peptidylprolyl isomerase F
BM190050.1_639	SOD2	2.82e-06	1.35	6648	2	superoxide dismutase 2, mitochondrial
BX672247.1_533	FADD	6.48e-06	1.35	8772	2	Fas (TNFRSF6)-associated via death domain
AJ656320.1_1007	SAMD8	7.9e-05	1.34	142891	1	sterile alpha motif domain containing 8
AJ680006.1_202	NAAA	0.00440896	1.34	27163	1	N-acylethanolamine acid amidase
AU298689.1_1631	PPARD	0.00140974	1.34	5467	1	peroxisome proliferator-activated receptor delta
AW482406.1_1038	KIAA0895L	6.22e-05	1.34	653319	1	KIAA0895-like
BI304664.1_607	CTNNAL1	1.61e-06	1.34	8727	1	catenin (cadherin-associated protein), alpha-like 1
BM483876.1_1787	PI3	0.000211513	1.34	5266	1	peptidase inhibitor 3, skin-derived
BP141503.1_937	SNRK	0.00267637	1.34	54861	1	SNF related kinase
BP153581.1_220	NCOA2	4.44e-06	1.34	10499	1	nuclear receptor coactivator 2
BP438933.1_1243	UNC119B	0.000210409	1.34	84747	1	unc-119 homolog B (C. elegans)
BQ604689.1_1232	MED24	9.86e-07	1.34	9862	1	mediator complex subunit 24
BX666500.1_1517	TCTN2	0.00165103	1.34	79867	1	tectonic family member 2
BX672760.1_425	CEBPB	0.000573566	1.34	1051	1	CCAAT/enhancer binding protein (C/EBP), beta
BX921601.1_995	BLCAP	4.19e-07	1.34	10904	1	bladder cancer associated protein
CD572248.1_1549	DDX19A	5.27e-05	1.34	55308	1	DEAD (Asp-Glu-Ala-As) box polypeptide 19A
CF359491.1_1367	LIN52	7.04e-05	1.34	91750	1	lin-52 homolog (C. elegans)
CF788414.1_1094	TSTD2	1.7e-06	1.34	158427	1	chromosome 9 open reading frame 97
PPLA2-010D_420	TWF2	2.49e-07	1.34	11344	1	twinfilin, actin-binding protein, homolog 2 (Drosophila)
BP147588.1_1372	CD83	0.00163233	1.34	9308	2	CD83 molecule
BP160853.1_1024	C1ORF170	0.00348311	1.34	84808	2	chromosome 1 open reading frame 170
CB481841.1_2996	SQSTM1	0.00417997	1.34	8878	2	sequestosome 1
CF175228.1_2225	SQSTM1	0.00156522	1.34	8878	2	sequestosome 1
CF179796.1_3039	MTFP1	6.99e-05	1.34	51537	2	mitochondrial protein 18 kDa
Z98779.1.s_33	SLC25A20	7.21e-08	1.34	788	2	solute carrier family 25 (carnitine/acylcarnitine translocase), member 20
AU296280.1_407	ZUFSP	0.0201735	1.33	221302	1	zinc finger with UFM1-specific peptidase domain
BM190347.1_1882	SERP1	9.31e-06	1.33	27230	1	stress-associated endoplasmic reticulum protein 1
BM190512.1_1522	CSDE1	0.000808668	1.33	7812	1	cold shock domain containing E1, RNA-binding
BM482002.1_1500	KBTBD5	0.000766071	1.33	131377	1	kelch repeat and BTB (POZ) domain containing 5
BP141825.1_1006	PDDC1	0.000705493	1.33	347862	1	Parkinson disease 7 domain containing 1
BP439381.1_1577	ABHD10	0.000932095	1.33	55347	1	abhydrolase domain containing 10
BQ598311.1_1223	PDE4A	0.00740989	1.33	5141	1	phosphodiesterase 4A, cAMP-specific (phosphodiesterase E2 dunce homolog, Drosophila)
BQ601745.1_1349	SLC25A23	0.011625	1.33	79085	1	solute carrier family 25 (mitochondrial carrier; phosphate carrier), member 23
BQ602721.1_1148	PAFAH2	0.00145996	1.33	5051	1	platelet-activating factor acetylhydrolase 2, 40kDa
BX664941.1_1131	FAM173B	0.000735521	1.33	134145	1	family with sequence similarity 173, member B
BX675092.1_1186	CCT8	0.00205181	1.33	10694	1	similar to chaperonin containing TCP1, subunit 8 (theta); chaperonin containing TCP1, subunit 8 (theta)
CA779685.1_1453	AMOTL1	6.5e-06	1.33	154810	1	angiomotin like 1
CB285782.1_722	VPS36	0.000199465	1.33	51028	1	vacuolar protein sorting 36 homolog (S. cerevisiae)
CB478957.1_1802	LCORL	0.000689233	1.33	254251	1	ligand dependent nuclear receptor corepressor-like
CF363948.1_675	PGM2L1	0.000171184	1.33	283209	1	phosphoglucomutase 2-like 1
CF367424.1_624	WIPF3	4.42e-05	1.33	644150	1	WAS/WASL interacting protein family, member 3
CF790584.1_1171	RAB9A	9.01e-06	1.33	9367	1	RAB9A, member RAS oncogene family
CF791698.1_497	FANCG	0.000672087	1.33	2189	1	Fanconi anemia, complementation group G
CF794897.1_495	PIGX	0.000924417	1.33	54965	1	phosphatidylinositol glycan anchor biosynthesis, class X
CK460475.1_409	HPS5	0.000136851	1.33	11234	1	Hermansky-Pudlak syndrome 5
CN158442.1_1394	NID1	9.78e-05	1.33	4811	1	nidogen 1
DN128720.1_179	INTS8	1.86e-05	1.33	55656	1	integrator complex subunit 8
AW354208.1_343	ZNF74	4.06e-05	1.33	7625	2	zinc finger protein 74
BP433845.1_2151	PPIF	3.32e-05	1.33	10105	2	peptidylprolyl isomerase F
BQ601232.1_641	FHL1	0.000543786	1.33	2273	2	four and a half LIM domains 1
CA778537.1_1301	CD2BP2	2.18e-05	1.33	10421	2	CD2 (cytoplasmic tail) binding protein 2
AJ684838.1_293	HSP90AA1	7.41e-07	1.33	3320	3	heat shock protein 90kDa alpha (cytosolic), class A member 2; heat shock protein 90kDa alpha (cytosolic), class A member 1
CF791640.1_897	PDLIM3	0.0113686	1.33	27295	3	PDZ and LIM domain 3
BG732591.1_232	FAM120B	0.00152324	1.32	84498	1	family with sequence similarity 120B
BQ601267.1_1609	PHTF2	0.00288738	1.32	57157	1	putative homeodomain transcription factor 2
BX666863.1_747	TTBK2	5.88e-05	1.32	146057	1	tau tubulin kinase 2
BX667044.1_1952	TMEM201	0.000733463	1.32	199953	1	transmembrane protein 201
BX917909.1_762	MLEC	6.22e-05	1.32	9761	1	malectin
BX922259.1_5544	PSMD11	1.43e-06	1.32	5717	1	proteasome (prosome, macropain) 26S subunit, non-ATPase, 11
BX925463.1_361	MTA1	2.18e-05	1.32	9112	1	metastasis associated 1
CB479497.1_1132	CCNY	4.27e-05	1.32	219771	1	cyclin Y
CF178391.1_1518	RAPSN	0.000987872	1.32	5913	1	receptor-associated protein of the synapse
CF791251.1_1216	CRELD2	0.00821316	1.32	79174	1	cysteine-rich with EGF-like domains 2
CK454978.1_818	ZBTB38	8.4e-05	1.32	253461	1	zinc finger and BTB domain containing 38
AJ683686.1_313	MN1	0.00888357	1.32	4330	2	meningioma (disrupted in balanced translocation) 1
CF181314.1_1086	HSPB6	0.00298278	1.32	126393	2	heat shock protein, alpha-crystallin-related, B6
BX926531.1_768	PRUNE	3.45e-05	1.32	58497	3	prune homolog (Drosophila)
AJ684744.1_1751	AKT2	0.000750697	1.31	208	1	v-akt murine thymoma viral oncogene homolog 2
AW785544.1_992	FARSB	0.000133658	1.31	10056	1	phenylalanyl-tRNA synthetase, beta subunit
BI338053.1_408	CASKIN2	0.000563383	1.31	57513	1	CASK interacting protein 2
BM484826.1_2528	ICMT	7.13e-05	1.31	23463	1	isoprenylcysteine carboxyl methyltransferase
BM485009.1_1262	ZNRF1	5.9e-06	1.31	84937	1	zinc and ring finger 1
BP147543.1_856	C6ORF162	2.03e-05	1.31	57150	1	chromosome 6 open reading frame 162
BQ600108.1_2118	TNNT1	0.0134431	1.31	7138	1	troponin T type 1 (skeletal, slow)
BQ600309.1_1372	KCTD11	0.00272779	1.31	147040	1	potassium channel tetramerisation domain containing 11
BX664984.1_1308	UBR4	0.00543241	1.31	23352	1	ubiquitin protein ligase E3 component n-recognin 4
BX671742.1_1380	COL4A3BP	0.000311408	1.31	10087	1	collagen, type IV, alpha 3 (Goodpasture antigen) binding protein
BX673328.1_686	TMED8	0.00740989	1.31	283578	1	transmembrane emp24 protein transport domain containing 8
BX920650.1_483	KALRN	0.00371342	1.31	8997	1	kalirin, RhoGEF kinase
CB287261.1_1427	LIMD1	9e-05	1.31	8994	1	LIM domains containing 1
CB287929.1_1532	BRE	0.00233102	1.31	9577	1	brain and reproductive organ-expressed (TNFRSF1A modulator)
CB478276.1_610	AIF1L	0.000475445	1.31	83543	1	allograft inflammatory factor 1-like
CF363623.1_1769	DOC2A	0.000352883	1.31	8448	1	double C2-like domains, alpha
CK463659.1_1006	CLOCK	4.62e-05	1.31	9575	1	clock homolog (mouse)
DQ119109.1_2345	HOMER3	1.94e-05	1.31	9454	1	homer homolog 3 (Drosophila)
BM484590.1_1608	LNPEP	0.00041661	1.31	4012	2	leucyl/cystinyl aminopeptidase
CK450280.1_1401	C1ORF170	0.0091926	1.31	84808	2	chromosome 1 open reading frame 170
CK456695.1_1057	KLHDC8B	1.85e-05	1.31	200942	2	kelch domain containing 8B
CD572114.1_870	ZBTB16	0.00432489	1.31	7704	3	zinc finger and BTB domain containing 16
BM190158.1_1338	XPO7	9.55e-06	1.3	23039	1	exportin 7
BM485076.1_2201	TBPL1	0.00037419	1.3	9519	1	TBP-like 1
BP149157.1_3119	TYK2	6.13e-06	1.3	7297	1	tyrosine kinase 2
BP152502.1_1098	TMEM59	0.000131424	1.3	9528	1	transmembrane protein 59
BP173330.1_770	LARP6	0.00148196	1.3	55323	1	La ribonucleoprotein domain family, member 6
BQ597810.1_2232	SCAPER	0.000131424	1.3	49855	1	S-phase cyclin A-associated protein in the ER
BQ598038.1_3185	TUBB2C	5.9e-06	1.3	10383	1	tubulin, beta 2C
BQ603074.1_1024	RCOR1	0.000586661	1.3	23186	1	REST corepressor 1
BQ604614.1_936	CCDC117	0.00059019	1.3	150275	1	coiled-coil domain containing 117
BX665243.1_850	FTL	4.87e-06	1.3	2512	1	similar to ferritin, light polypeptide; ferritin, light polypeptide
BX666823.1_491	EPS15	0.000408041	1.3	2060	1	epidermal growth factor receptor pathway substrate 15
BX915586.1_444	BOLA2	0.00029428	1.3	552900	1	bolA homolog 2 (E. coli); bolA homolog 2B (E. coli)
CB285879.1_959	CDC26	0.0016669	1.3	246184	1	cell division cycle 26 homolog (S. cerevisiae); cell division cycle 26 homolog (S. cerevisiae) pseudogene
CB470637.1_991	PHKB	6.4e-06	1.3	5257	1	phosphorylase kinase, beta
CB482084.1_326	KLF9	0.0215282	1.3	687	1	Kruppel-like factor 9
CF175386.1_1717	OGFOD1	0.000584671	1.3	55239	1	2-oxoglutarate and iron-dependent oxygenase domain containing 1
CF179834.1_485	SAMSN1	0.0264885	1.3	64092	1	SAM domain, SH3 domain and nuclear localization signals 1
CF790254.1_122	MTF2	0.00042093	1.3	22823	1	metal response element binding transcription factor 2
CF792150.1_1250	NPHP3	3.75e-05	1.3	27031	1	nephronophthisis 3 (adolescent); acyl-Coenzyme A dehydrogenase family, member 11
CJ025674.1_746	SLC25A37	3.45e-05	1.3	51312	1	solute carrier family 25, member 37
CK452642.1_1470	KIF21A	0.000253606	1.3	55605	1	kinesin family member 21A
CK463780.1_795	SS18L2	1.92e-06	1.3	51188	1	synovial sarcoma translocation gene on chromosome 18-like 2
F14754.1.s_54	ETFDH	5.06e-05	1.3	2110	1	electron-transferring-flavoprotein dehydrogenase
PMUS1-021A_163	BACH1	0.00169694	1.3	571	1	BTB and CNC homology 1, basic leucine zipper transcription factor 1
AJ660668.1_912	FHL1	0.00129514	1.3	2273	2	four and a half LIM domains 1
AJ680859.1_997	RASSF3	8.51e-05	1.3	283349	2	Ras association (RalGDS/AF-6) domain family member 3
CA779568.1_890	KLHDC8B	5.42e-06	1.3	200942	2	kelch domain containing 8B
CB477368.1_570	SLC25A20	2.31e-05	1.3	788	2	solute carrier family 25 (carnitine/acylcarnitine translocase), member 20
CF791698.1_567	MEF2A	0.00434713	1.3	4205	2	myocyte enhancer factor 2A
CF795637.1_2130	PRUNE	7.7e-05	1.3	58497	3	prune homolog (Drosophila)
AJ654122.1_584	AGGF1	2.34e-05	1.29	55109	1	angiogenic factor with G patch and FHA domains 1
AU296205.1_156	UQCRC2	0.00198046	1.29	7385	1	ubiquinol-cytochrome c reductase core protein II
BF193238.1_110	ACP2	0.000994213	1.29	53	1	acid phosphatase 2, lysosomal
BM190166.1_1958	SLC2A3	0.0413603	1.29	6515	1	solute carrier family 2 (facilitated glucose transporter), member 3
BM482081.1_1736	CSF3	0.00479753	1.29	1440	1	colony stimulating factor 3 (granulocyte)
BM484932.1_684	SYMPK	0.00131163	1.29	8189	1	symplekin
BM658857.1_1308	AXIN2	0.00239977	1.29	8313	1	axin 2
BQ598076.1_2334	FAM53A	1.3e-07	1.29	152877	1	family with sequence similarity 53, member A
BQ601048.1_517	SETD5	3.11e-05	1.29	55209	1	SET domain containing 5
BQ602475.1_1638	LDHB	0.00587701	1.29	3945	1	lactate dehydrogenase B
BQ604437.1_1950	HERC1	1.21e-05	1.29	8925	1	hect (homologous to the E6-AP (UBE3A) carboxyl terminus) domain and RCC1 (CHC1)-like domain (RLD) 1
CA513596.1_1724	SLC25A15	0.0031528	1.29	10166	1	solute carrier family 25 (mitochondrial carrier; ornithine transporter) member 15
CB286682.1_1042	WAPAL	5.52e-05	1.29	23063	1	wings apart-like homolog (Drosophila)
CB469469.1_704	CATSPERG	0.000782557	1.29	57828	1	chromosome 19 open reading frame 15
CF180247.1_1017	PLEKHF2	0.00228878	1.29	79666	1	pleckstrin homology domain containing, family F (with FYVE domain) member 2
CK461561.1_1002	RDH11	0.00602812	1.29	51109	1	retinol dehydrogenase 11 (all-trans/9-cis/11-cis)
CN157566.1_732	DTYMK	0.00598637	1.29	1841	1	deoxythymidylate kinase (thymidylate kinase); similar to Deoxythymidylate kinase (thymidylate kinase)
CN161484.1_2491	ABLIM2	0.00205022	1.29	84448	1	actin binding LIM protein family, member 2
BM659284.1_3638	THUMPD1	6.48e-06	1.29	55623	2	THUMP domain containing 1
D84319.1.s_2526	ZNF74	0.000277583	1.29	7625	2	zinc finger protein 74
AJ301005.1_115	DDX50	0.000150749	1.28	79009	1	DEAD (Asp-Glu-Ala-Asp) box polypeptide 50
AJ656897.1_939	SLC12A2	0.000319755	1.28	6558	1	solute carrier family 12 (sodium/potassium/chloride transporters), member 2
BG895171.1_59	FAM118A	0.000102535	1.28	55007	1	family with sequence similarity 118, member A
BI185054.1_1116	CIAPIN1	2.79e-06	1.28	57019	1	cytokine induced apoptosis inhibitor 1; cytokine induced apoptosis inhibitor 1 pseudogene
BM484123.1_277	CHD7	0.00374409	1.28	55636	1	chromodomain helicase DNA binding protein 7
BM485010.1_1059	ERCC6	0.00140974	1.28	2074	1	excision repair cross-complementing rodent repair deficiency, complementation group 6
BM659653.1_1302	XPO1	0.0325852	1.28	7514	1	exportin 1 (CRM1 homolog, yeast)
BQ599208.1_1261	DCAF13	7.91e-06	1.28	25879	1	WD repeats and SOF1 domain containing
BQ604216.1_1385	ASXL2	0.00162725	1.28	55252	1	additional sex combs like 2 (Drosophila)
BX668821.1_1433	CNOT3	0.000229031	1.28	4849	1	CCR4-NOT transcription complex, subunit 3
BX670320.1_1524	HAUS3	0.000682258	1.28	79441	1	HAUS augmin-like complex, subunit 3
BX673355.1_553	C11ORF54	0.000647287	1.28	28970	1	chromosome 11 open reading frame 54
C95044.1.s_1565	HOXD4	0.00205066	1.28	3233	1	homeobox D4
CA779749.1_2877	RAB12	0.00331379	1.28	201475	1	RAB12, member RAS oncogene family
CB286915.1_1226	PARD3	0.00193517	1.28	56288	1	par-3 partitioning defective 3 homolog (C. elegans)
CF178552.1_1610	ACTR3B	0.0258394	1.28	57180	1	ARP3 actin-related protein 3 homolog B (yeast)
CF181409.1_553	RAB21	0.0159168	1.28	23011	1	RAB21, member RAS oncogene family
CJ024396.1_1038	ATXN1	0.000492901	1.28	6310	1	ataxin 1
CK457093.1_1089	VANGL1	0.000132185	1.28	81839	1	vang-like 1 (van gogh, Drosophila)
F23112.1.s_561	ZNF2	3.01e-05	1.28	7549	1	zinc finger protein 2
CF791175.1_1155	PDLIM1	0.0223589	1.28	9124	2	PDZ and LIM domain 1
AJ661020.1_387	RAPGEF1	7.38e-05	1.27	2889	1	Rap guanine nucleotide exchange factor (GEF) 1
AW359405.1_100	BLZF1	0.0212506	1.27	8548	1	basic leucine zipper nuclear factor 1
AW482833.1_388	MFSD11	0.000799586	1.27	79157	1	major facilitator superfamily domain containing 11
BE231954.1_581	RAD23B	0.00225587	1.27	5887	1	RAD23 homolog B (S. cerevisiae)
BM083211.1_1291	RANBP9	0.00985649	1.27	10048	1	RAN binding protein 9
BQ600582.1_1326	TPM2	0.00062675	1.27	7169	1	tropomyosin 2 (beta)
BQ602060.1_1453	HEATR1	0.000664983	1.27	55127	1	HEAT repeat containing 1
CA779343.1_23	TMEM5	0.016383	1.27	10329	1	transmembrane protein 5
CA780398.1_1532	PPA2	0.00143783	1.27	27068	1	pyrophosphatase (inorganic) 2
CB470679.1_1793	ASAP1	0.00957504	1.27	50807	1	ArfGAP with SH3 domain, ankyrin repeat and PH domain 1
CF180052.1_2300	ORAOV1	0.00032743	1.27	220064	1	oral cancer overexpressed 1
CF181011.1_1225	IRF2BP2	0.0159597	1.27	359948	1	interferon regulatory factor 2 binding protein 2
CF359332.1_704	RSPRY1	0.000179971	1.27	89970	1	ring finger and SPRY domain containing 1
CK453646.1_1109	CTSD	6.42e-05	1.27	1509	1	cathepsin D
CK457961.1_501	UBE2J1	0.000112862	1.27	51465	1	ubiquitin-conjugating enzyme E2, J1 (UBC6 homolog, yeast)
CN164142.1_1117	CNNM4	0.000640321	1.27	26504	1	cyclin M4
DN100866.1_679	PDP1	0.0118164	1.27	54704	1	pyruvate dehyrogenase phosphatase catalytic subunit 1
F23065.1.s_1054	STX18	3.09e-05	1.27	53407	1	syntaxin 18
BQ603903.1_1366	MAX	0.00943778	1.27	4149	2	MYC associated factor X
BU946768.1_1611	ASB2	4.67e-05	1.27	51676	2	ankyrin repeat and SOCS box-containing 2
BX668371.1_885	MN1	0.0217536	1.27	4330	2	meningioma (disrupted in balanced translocation) 1
CF179157.1_658	RASSF3	5.33e-05	1.27	283349	2	Ras association (RalGDS/AF-6) domain family member 3
CF791009.1_781	ASB2	5.72e-05	1.27	51676	2	ankyrin repeat and SOCS box-containing 2
CN157062.1_918	SEC22B	0.000174035	1.27	9554	2	SEC22 vesicle trafficking protein homolog B (S. cerevisiae)
BQ602721.1_1302	HSP90AA1	0.00473206	1.27	3320	3	heat shock protein 90kDa alpha (cytosolic), class A member 2; heat shock protein 90kDa alpha (cytosolic), class A member 1
AT003875.1_305	CKMT2	1.32e-05	1.26	1160	1	creatine kinase, mitochondrial 2 (sarcomeric)
BP157667.1_1362	PFDN2	0.00139352	1.26	5202	1	prefoldin subunit 2
BP449506.1_1917	TTC5	0.015513	1.26	91875	1	tetratricopeptide repeat domain 5
BQ601107.1_1118	SFRS12IP1	0.000283913	1.26	285672	1	SFRS12-interacting protein 1; family with sequence similarity 159, member B
BQ603558.1_2647	ACAT1	0.000954693	1.26	38	1	acetyl-Coenzyme A acetyltransferase 1
BX915118.1_1375	PDGFB	0.0137939	1.26	5155	1	platelet-derived growth factor beta polypeptide (simian sarcoma viral (v-sis) oncogene homolog)
CA779348.1_871	CSNK1E	0.000805255	1.26	1454	1	casein kinase 1, epsilon
CB286638.1_1049	PPM1D	0.000198018	1.26	8493	1	protein phosphatase 1D magnesium-dependent, delta isoform
CB469003.1_1291	FAM136A	0.000790095	1.26	84908	1	family with sequence similarity 136, member A
CB475088.1_1672	NT5DC1	0.00581813	1.26	221294	1	5'-nucleotidase domain containing 1
CF175736.1_1384	SSR1	0.00819692	1.26	6745	1	signal sequence receptor, alpha
CF179425.1_1056	CEP290	0.0159398	1.26	80184	1	centrosomal protein 290kDa
CF367478.1_1919	ATP5I	0.00223257	1.26	521	1	ATP synthase, H+ transporting, mitochondrial F0 complex, subunit E
CF791620.1_732	CD33	0.00177069	1.26	945	1	CD33 molecule
CK463551.1_343	IFNGR2	0.00265258	1.26	3460	1	interferon gamma receptor 2 (interferon gamma transducer 1)
CN157566.1_818	LIMK1	0.00063367	1.26	3984	1	LIM domain kinase 1
CO941907.1_200	PTPN4	0.00201048	1.26	5775	1	protein tyrosine phosphatase, non-receptor type 4 (megakaryocyte)
PPLA2-029B_417	CCDC22	3.15e-05	1.26	28952	1	coiled-coil domain containing 22
BX914285.1_281	CD46	0.000157261	1.26	4179	2	CD46 molecule, complement regulatory protein
CF362048.1_723	OPLAH	0.000192129	1.26	26873	2	5-oxoprolinase (ATP-hydrolysing)
CF364449.1_1675	CRYAB	0.00802301	1.26	1410	3	crystallin, alpha B
AJ301636.1_1876	CCT6A	0.000316214	1.25	908	1	chaperonin containing TCP1, subunit 6A (zeta 1)
BM659364.1_1612	LMOD2	0.00831527	1.25	442721	1	leiomodin 2 (cardiac)
BP145252.1_126	ST6GALNAC4	0.000657743	1.25	27090	1	ST6 (alpha-N-acetyl-neuraminyl-2,3-beta-galactosyl-1,3)-N-acetylgalactosaminide alpha-2,6-sialyltransferase 4
BP148678.1_1127	PDCD11	0.0045722	1.25	22984	1	programmed cell death 11
BP150262.1_268	TAF11	0.0100879	1.25	6882	1	TAF11 RNA polymerase II, TATA box binding protein (TBP)-associated factor, 28kDa
BP152562.1_1690	EIF3L	0.0040755	1.25	51386	1	eukaryotic translation initiation factor 3, subunit L
BP457170.1_1174	CBX5	0.0020857	1.25	23468	1	chromobox homolog 5 (HP1 alpha homolog, Drosophila)
BQ601984.1_816	ATP6V0A1	0.00166696	1.25	535	1	ATPase, H+ transporting, lysosomal V0 subunit a1
BQ604302.1_501	RAB3IL1	0.000804355	1.25	5866	1	RAB3A interacting protein (rabin3)-like 1
BQ604757.1_1988	RGS19	0.000643775	1.25	10287	1	regulator of G-protein signaling 19
CB469072.1_2152	GPR157	0.000915913	1.25	80045	1	G protein-coupled receptor 157
CB470938.1_1371	RPS8	0.0020857	1.25	6202	1	ribosomal protein S8; ribosomal protein S8 pseudogene 8; ribosomal protein S8 pseudogene 10
CB479017.1_708	RAB14	0.000946086	1.25	51552	1	RAB14, member RAS oncogene family
CF179758.1_1013	MUT	0.0278331	1.25	4594	1	methylmalonyl Coenzyme A mutase
CF360189.1_278	OSGIN1	0.011161	1.25	29948	1	oxidative stress induced growth inhibitor 1
CF361704.1_363	TOB2	0.00330247	1.25	10766	1	transducer of ERBB2, 2
CF788873.1_1504	PTP4A1	0.000126061	1.25	7803	1	protein tyrosine phosphatase type IVA, member 1
CF791111.1_1487	MAPRE3	0.00174338	1.25	22924	1	microtubule-associated protein, RP/EB family, member 3
CJ027390.1_236	ING1	0.000573171	1.25	3621	1	inhibitor of growth family, member 1
BQ601984.1_338	CCBL1	0.00391906	1.25	883	2	cysteine conjugate-beta lyase, cytoplasmic
CF181241.1_1612	G3BP2	0.00243013	1.25	9908	2	GTPase activating protein (SH3 domain) binding protein 2
AJ668500.1_778	GPATCH4	0.00124555	1.24	54865	1	G patch domain containing 4
BI345029.1_849	C14ORF156	0.00269374	1.24	81892	1	chromosome 14 open reading frame 156
BP146324.1_1433	KAT2A	0.00197126	1.24	2648	1	K(lysine) acetyltransferase 2A
BP160617.1_204	TMEM49	0.0059896	1.24	81671	1	transmembrane protein 49
BQ597478.1_2538	KRR1	0.0026784	1.24	11103	1	KRR1, small subunit (SSU) processome component, homolog (yeast)
BQ598056.1_1345	MAZ	0.00143441	1.24	4150	1	MYC-associated zinc finger protein (purine-binding transcription factor)
CA778605.1_1322	EFEMP1	0.00331935	1.24	2202	1	EGF-containing fibulin-like extracellular matrix protein 1
CA780401.1_1579	ZFP106	0.00111004	1.24	64397	1	zinc finger protein 106 homolog (mouse)
CB287536.1_1856	ETS2	0.0255805	1.24	2114	1	v-ets erythroblastosis virus E26 oncogene homolog 2 (avian)
CB480114.1_1054	TXNRD1	0.000411754	1.24	7296	1	thioredoxin reductase 1; hypothetical LOC100130902
CD572086.1_106	MSH3	0.0062585	1.24	4437	1	mutS homolog 3 (E. coli)
CD572476.1_2391	IWS1	0.0015094	1.24	55677	1	IWS1 homolog (S. cerevisiae)
CF367463.1_699	UNG	0.00228135	1.24	7374	1	uracil-DNA glycosylase
DN126759.1_474	RPP14	0.00208347	1.24	11102	1	ribonuclease P/MRP 14kDa subunit
BM484011.1_1361	FBXO34	0.00225587	1.24	55030	2	F-box protein 34
BP142481.1_2248	SEC22B	0.00025375	1.24	9554	2	SEC22 vesicle trafficking protein homolog B (S. cerevisiae)
BP146978.1_1347	MTHFR	0.00421055	1.24	4524	2	5,10-methylenetetrahydrofolate reductase (NADPH)
BQ600528.1_1290	G3BP2	0.00350311	1.24	9908	2	GTPase activating protein (SH3 domain) binding protein 2
AJ666740.1_304	MRPL21	6.56e-05	1.23	219927	1	mitochondrial ribosomal protein L21
BI183928.1_911	ING5	0.00224944	1.23	84289	1	inhibitor of growth family, member 5
BM083180.1_1664	ASS1	0.00162725	1.23	445	1	argininosuccinate synthetase 1
BM481976.1_1809	SGK3	0.00393741	1.23	23678	1	serum/glucocorticoid regulated kinase family, member 3
BM658771.1_1084	ATP6V1D	0.000625589	1.23	51382	1	ATPase, H+ transporting, lysosomal 34kDa, V1 subunit D
BP164869.1_966	POGZ	0.00830925	1.23	23126	1	pogo transposable element with ZNF domain
BQ602854.1_1296	EIF4ENIF1	0.00145996	1.23	56478	1	eukaryotic translation initiation factor 4E nuclear import factor 1
BX670565.1_1782	ZNF800	0.00282847	1.23	168850	1	zinc finger protein 800
BX675112.1_875	DUSP7	0.00532991	1.23	1849	1	dual specificity phosphatase 7
BX914285.1_378	FABP3	0.0209503	1.23	2170	1	fatty acid binding protein 3, muscle and heart (mammary-derived growth inhibitor)
CA779275.1_1606	FAM35A	0.00158653	1.23	54537	1	family with sequence similarity 35, member A
CA780975.1_560	MTFMT	0.0014599	1.23	123263	1	mitochondrial methionyl-tRNA formyltransferase
CB472276.1_1079	TBL1XR1	0.0156841	1.23	79718	1	transducin (beta)-like 1 X-linked receptor 1
CF179382.1_937	BMPR1B	0.0250671	1.23	658	1	bone morphogenetic protein receptor, type IB
CF359193.1_820	NMT1	0.00903859	1.23	4836	1	N-myristoyltransferase 1
CF366762.1_1221	WDR37	0.00188681	1.23	22884	1	WD repeat domain 37
CK462291.1_519	TMEM216	0.00331058	1.23	51259	1	transmembrane protein 216
PMUS1-021A_345	C9ORF23	0.00472295	1.23	138716	1	chromosome 9 open reading frame 23
BQ604669.1_932	CD2BP2	0.00641487	1.23	10421	2	CD2 (cytoplasmic tail) binding protein 2
AW346419.1_1019	HSP90AA1	0.00112561	1.23	3320	3	heat shock protein 90kDa alpha (cytosolic), class A member 2; heat shock protein 90kDa alpha (cytosolic), class A member 1
BI336750.1_901	ZNF684	0.00784002	1.22	127396	1	zinc finger protein 684
BI343771.1_322	NR4A1	0.0267788	1.22	3164	1	nuclear receptor subfamily 4, group A, member 1
BM190681.1_843	C7ORF68	0.000462511	1.22	29923	1	chromosome 7 open reading frame 68
BM658897.1_1447	IGJ	0.00227957	1.22	3512	1	immunoglobulin J polypeptide, linker protein for immunoglobulin alpha and mu polypeptides
BM659352.1_318	CSPP1	0.0176768	1.22	79848	1	centrosome and spindle pole associated protein 1
BX665035.1_398	PMF1	0.00460224	1.22	11243	1	bone gamma-carboxyglutamate (gla) protein; polyamine-modulated factor 1
BX673246.1_993	TEAD1	0.00429294	1.22	7003	1	TEA domain family member 1 (SV40 transcriptional enhancer factor)
CB287011.1_508	BRWD1	0.00252614	1.22	54014	1	bromodomain and WD repeat domain containing 1
CB469892.1_1260	RPP38	0.00269826	1.22	10557	1	ribonuclease P/MRP 38kDa subunit
CB470604.1_1964	CRIM1	0.0310062	1.22	51232	1	cysteine rich transmembrane BMP regulator 1 (chordin-like)
CF181001.1_1662	DNASE2	0.00477386	1.22	1777	1	deoxyribonuclease II, lysosomal
CF787235.1_2090	ZNF622	0.00338167	1.22	90441	1	zinc finger protein 622
CF793337.1_1241	UBA5	0.000507968	1.22	79876	1	ubiquitin-like modifier activating enzyme 5
CN162313.1_532	LMNA	0.00898873	1.22	4000	1	lamin A/C
AJ656198.1_409	SAP18	0.00774537	1.22	10284	2	Sin3A-associated protein, 18kDa
BQ600874.1_603	PDLIM1	0.0331234	1.22	9124	2	PDZ and LIM domain 1
BU946760.1_773	UGP2	0.0197447	1.22	7360	2	UDP-glucose pyrophosphorylase 2
CB286343.1_901	RHOBTB3	0.00564676	1.22	22836	2	Rho-related BTB domain containing 3
CN155384.1_1261	SAP18	0.00312873	1.22	10284	2	Sin3A-associated protein, 18kDa
BI342083.1_89	AKAP1	0.00994627	1.21	8165	1	A kinase (PRKA) anchor protein 1
BM189957.1_1290	FAM108B1	0.00425386	1.21	51104	1	family with sequence similarity 108, member B1
BM189965.1_679	MYOZ1	0.0284704	1.21	58529	1	myozenin 1
BM481871.1_1266	NMNAT1	0.00041661	1.21	64802	1	nicotinamide nucleotide adenylyltransferase 1
BP140102.1_589	FLJ44606	0.00588424	1.21	401207	1	hypothetical protein LOC401207
BQ604425.1_1777	UBE2QL1	0.00493964	1.21	134111	1	probable ubiquitin-conjugating enzyme E2 FLJ25076
CB286005.1_681	GPT	0.00133891	1.21	2875	1	glutamic-pyruvate transaminase (alanine aminotransferase)
CB287812.1_1235	IFT122	0.0225135	1.21	55764	1	intraflagellar transport 122 homolog (Chlamydomonas)
CB469197.1_1046	TOP2B	0.00172142	1.21	7155	1	topoisomerase (DNA) II beta 180kDa
CB480747.1_1229	ZNF638	0.000316789	1.21	27332	1	zinc finger protein 638
CN160491.1_1118	WDR19	0.0273521	1.21	57728	1	WD repeat domain 19
CO992781.1_966	ZNF181	0.00787555	1.21	339318	1	zinc finger protein 181
DN100743.1_687	AMFR	0.00288738	1.21	267	1	autocrine motility factor receptor
BP141811.1_885	YWHAH	0.00076537	1.21	7533	2	tyrosine 3-monooxygenase/tryptophan 5-monooxygenase activation protein, eta polypeptide
BX665019.1_1528	UGP2	0.0195082	1.21	7360	2	UDP-glucose pyrophosphorylase 2
CA778605.1_1385	MEF2A	0.0260593	1.21	4205	2	myocyte enhancer factor 2A
CF788302.1_1101	WIPI1	0.00216871	1.21	55062	2	WD repeat domain, phosphoinositide interacting 1
CB287270.1_1469	PDLIM3	0.0355248	1.21	27295	3	PDZ and LIM domain 3
AJ652863.1_228	FAM131C	0.0111349	1.2	348487	1	family with sequence similarity 131, member C
AW416860.1_189	GTPBP1	0.00231429	1.2	9567	1	GTP binding protein 1
BF189558.1_436	TTC9C	0.00567196	1.2	283237	1	tetratricopeptide repeat domain 9C
BI467879.1_140	MRPL40	0.0119599	1.2	64976	1	mitochondrial ribosomal protein L40
BM083206.1_2368	CTBP1	0.00821316	1.2	1487	1	C-terminal binding protein 1
BM190697.1_2255	TMEM60	0.00410508	1.2	85025	1	transmembrane protein 60
BM484483.1_1470	MOSC2	0.0124001	1.2	54996	1	MOCO sulphurase C-terminal domain containing 2
BP159764.1_1056	FOSL2	0.0448376	1.2	2355	1	FOS-like antigen 2
BQ598255.1_2682	VAMP5	0.00458018	1.2	10791	1	vesicle-associated membrane protein 5 (myobrevin)
BX915391.1_745	ZCCHC24	0.00315324	1.2	219654	1	zinc finger, CCHC domain containing 24
BX916843.1_788	STAT5A	0.00444575	1.2	6776	1	signal transducer and activator of transcription 5A
CA513700.1_1039	KIAA0513	0.00559451	1.2	9764	1	KIAA0513
CA778957.1_312	TUBGCP3	0.000865358	1.2	10426	1	tubulin, gamma complex associated protein 3
CA779917.1_15	YWHAG	0.000749574	1.2	7532	1	tyrosine 3-monooxygenase/tryptophan 5-monooxygenase activation protein, gamma polypeptide
CB285193.1_1617	KIAA0947	0.00553148	1.2	23379	1	KIAA0947
CF178031.1_692	XBPP1	0.00141576	1.2	7495	1	X-box binding protein pseudogene 1
CF179758.1_680	GLB1	0.00795012	1.2	2720	1	galactosidase, beta 1
CF367702.1_1964	BLVRB	0.00169439	1.2	645	1	biliverdin reductase B (flavin reductase (NADPH))
CF787436.1_202	PPAP2A	0.00380124	1.2	8611	1	phosphatidic acid phosphatase type 2A
CF794782.1_1333	B3GNTL1	0.00140756	1.2	146712	1	UDP-GlcNAc:betaGal beta-1,3-N-acetylglucosaminyltransferase-like 1
BX666823.1_430	LNPEP	0.0129285	1.2	4012	2	leucyl/cystinyl aminopeptidase
CB471753.1_1692	YWHAH	0.00126373	1.2	7533	2	tyrosine 3-monooxygenase/tryptophan 5-monooxygenase activation protein, eta polypeptide
CK457788.1_1828	NUFIP2	0.00335748	1.2	57532	2	nuclear fragile X mental retardation protein interacting protein 2
CJ007774.1_358	PDLIM3	0.0305752	1.2	27295	3	PDZ and LIM domain 3
BF077736.1_391	GOLGA4	0.00686037	1.19	2803	1	golgi autoantigen, golgin subfamily a, 4
BI185241.1_1067	SLC6A8	0.00236416	1.19	6535	1	solute carrier family 6 (neurotransmitter transporter, creatine), member 8
BM484176.1_1004	PPP1R10	0.00662439	1.19	5514	1	protein phosphatase 1, regulatory (inhibitor) subunit 10
BP155331.1_1234	CABC1	0.0394341	1.19	56997	1	chaperone, ABC1 activity of bc1 complex homolog (S. pombe)
BP155838.1_886	MADD	0.00366659	1.19	8567	1	MAP-kinase activating death domain
BP170509.1_992	PSMA7	0.00522712	1.19	5688	1	proteasome (prosome, macropain) subunit, alpha type, 7
BP173014.1_108	STAG1	0.00295661	1.19	10274	1	stromal antigen 1
BQ598272.1_1291	NDUFB9	0.0197447	1.19	4715	1	NADH dehydrogenase (ubiquinone) 1 beta subcomplex, 9, 22kDa
BQ602982.1_1326	KDM2B	0.00112432	1.19	84678	1	lysine (K)-specific demethylase 2B
BQ603420.1_378	RNASEK	0.00479835	1.19	440400	1	ribonuclease, RNase K
BU946807.1_2581	RHEB	0.0490724	1.19	6009	1	Ras homolog enriched in brain
BX915950.1_454	DYSFIP1	0.00658862	1.19	116729	1	dysferlin interacting protein 1
BX923668.1_376	TAGLN	0.0162177	1.19	6876	1	transgelin
CA779810.1_445	ARID4A	0.00335524	1.19	5926	1	AT rich interactive domain 4A (RBP1-like)
CB470455.1_1728	DEPDC6	0.00409594	1.19	64798	1	DEP domain containing 6
CF175954.1_457	VPS33A	0.00472637	1.19	65082	1	vacuolar protein sorting 33 homolog A (S. cerevisiae)
CF176159.1_1013	UTP3	0.0118883	1.19	57050	1	UTP3, small subunit (SSU) processome component, homolog (S. cerevisiae)
CF177690.1_1069	ZNF532	0.00128265	1.19	55205	1	similar to zinc finger protein 347; zinc finger protein 532
CF363771.1_400	LAMA5	0.0115172	1.19	3911	1	laminin, alpha 5
CF787153.1_1322	MDH1	0.00820339	1.19	4190	1	malate dehydrogenase 1, NAD (soluble)
CF787539.1_1151	C9ORF16	0.0085211	1.19	79095	1	chromosome 9 open reading frame 16
CK455269.1_752	ZNF644	0.00215097	1.19	84146	1	zinc finger protein 644
AJ660642.1_325	HSPB6	0.00623197	1.19	126393	2	heat shock protein, alpha-crystallin-related, B6
BQ603779.1_1356	RHOBTB3	0.00693999	1.19	22836	2	Rho-related BTB domain containing 3
CF364850.1_2130	SPO11	0.0162754	1.19	23626	2	SPO11 meiotic protein covalently bound to DSB homolog (S. cerevisiae)
F22909.1.s_1406	MRPS5	0.00365094	1.19	64969	2	mitochondrial ribosomal protein S5
AJ301233.1_141	MAPKAPK5	0.00298161	1.18	8550	1	mitogen-activated protein kinase-activated protein kinase 5
AJ652073.1_1748	ZNF326	0.00848994	1.18	284695	1	zinc finger protein 326
AJ684895.1_307	GMPPB	0.00740989	1.18	29925	1	GDP-mannose pyrophosphorylase B
BE235170.1_233	HNRNPUL2	0.005398	1.18	221092	1	heterogeneous nuclear ribonucleoprotein U-like 2
BF198239.1_244	PURA	0.00975632	1.18	5813	1	purine-rich element binding protein A
BF444108.1_646	CCDC109A	0.0189471	1.18	90550	1	coiled-coil domain containing 109A
BQ601035.1_1800	USO1	0.000677589	1.18	8615	1	USO1 homolog, vesicle docking protein (yeast)
BX669384.1_599	C19ORF38	0.00422567	1.18	255809	1	chromosome 19 open reading frame 38
BX918252.1_598	INTS6	0.00670409	1.18	26512	1	integrator complex subunit 6
CB481079.1_750	PSMD10	0.0133471	1.18	5716	1	proteasome (prosome, macropain) 26S subunit, non-ATPase, 10
CK462137.1_763	CHIC2	0.0120676	1.18	26511	1	cysteine-rich hydrophobic domain 2
PMUS1-004D_253	NSF	0.00644671	1.18	4905	1	N-ethylmaleimide-sensitive factor
BM658908.1_2475	CCBL1	0.0204356	1.18	883	2	cysteine conjugate-beta lyase, cytoplasmic
BQ599696.1_1606	MRPS5	0.00331269	1.18	64969	2	mitochondrial ribosomal protein S5
BQ604563.1_2687	FHOD1	0.00554301	1.18	29109	2	formin homology 2 domain containing 1
AU296623.1_290	RENBP	0.0150393	1.17	5973	1	renin binding protein
BE030438.1_1044	C6ORF136	0.00663391	1.17	221545	1	chromosome 6 open reading frame 136
BP434570.1_1317	RILP	0.00267621	1.17	83547	1	Rab interacting lysosomal protein
BQ604683.1_1523	ZYX	0.0122005	1.17	7791	1	zyxin
BQ604759.1_1720	CALM3	0.0131879	1.17	808	1	calmodulin 3 (phosphorylase kinase, delta); calmodulin 2 (phosphorylase kinase, delta); calmodulin 1 (phosphorylase kinase, delta)
BX668821.1_1224	HNRNPH1	0.0165774	1.17	3187	1	heterogeneous nuclear ribonucleoprotein H1 (H)
BX670539.1_1102	NR3C1	0.0427844	1.17	2908	1	nuclear receptor subfamily 3, group C, member 1 (glucocorticoid receptor)
CA778632.1_2059	TAF13	0.0121736	1.17	6884	1	TAF13 RNA polymerase II, TATA box binding protein (TBP)-associated factor, 18kDa
CB477148.1_1363	DHX57	0.0106339	1.17	90957	1	DEAH (Asp-Glu-Ala-Asp/His) box polypeptide 57
CF179685.1_757	C4ORF32	0.0079708	1.17	132720	1	chromosome 4 open reading frame 32
CF362751.1_1128	ZNF605	0.0201347	1.17	100289635	1	similar to ZNF605 protein
CJ009483.1_357	PLCH2	0.00743588	1.17	9651	1	phospholipase C, eta 2
AW312971.1_348	FBXO34	0.0241195	1.17	55030	2	F-box protein 34
BM659658.1_901	FHOD1	0.00397848	1.17	29109	2	formin homology 2 domain containing 1
BF189638.1_2050	ZBTB16	0.0347554	1.17	7704	3	zinc finger and BTB domain containing 16
BM189963.1_1848	EIF4G1	0.00168468	1.16	1981	1	eukaryotic translation initiation factor 4 gamma, 1
BP138623.1_2752	GNL2	0.00766735	1.16	29889	1	guanine nucleotide binding protein-like 2 (nucleolar)
BQ603916.1_455	OBFC2B	0.0142226	1.16	79035	1	oligonucleotide/oligosaccharide-binding fold containing 2B
BX922813.1_1041	TMEM109	0.010555	1.16	79073	1	transmembrane protein 109
CF791205.1_1007	ZBTB48	0.0163664	1.16	3104	1	zinc finger and BTB domain containing 48
BM484963.1_1473	BBX	0.0128946	1.16	56987	2	bobby sox homolog (Drosophila)
BM484832.1_1129	MAPK12	0.0424683	1.15	6300	1	mitogen-activated protein kinase 12
BM658978.1_2605	SLC44A1	0.0368386	1.15	23446	1	solute carrier family 44, member 1
CB478653.1_1047	CIRH1A	0.0264885	1.15	84916	1	cirrhosis, autosomal recessive 1A (cirhin)
CF792039.1_1338	MT-CYB	0.0430821	1.15	4519	1	Cytochrome b
AW417462.1_1364	TTC39C	0.029835	1.14	125488	1	tetratricopeptide repeat domain 39C
BE235411.1_240	CHAC2	0.0214133	1.14	494143	1	ChaC, cation transport regulator homolog 2 (E. coli)
BQ598231.1_1315	HMBOX1	0.0395372	1.14	79618	1	homeobox containing 1
BQ601802.1_1058	BZW2	0.0199172	1.14	28969	1	basic leucine zipper and W2 domains 2
BX669667.1_1432	ABCA3	0.025097	1.14	21	1	ATP-binding cassette, sub-family A (ABC1), member 3
CF791935.1_796	NR2C2AP	0.0189246	1.14	126382	1	nuclear receptor 2C2-associated protein
BM484648.1_1295	NUFIP2	0.00994657	1.14	57532	2	nuclear fragile X mental retardation protein interacting protein 2
AJ650976.1_406	CEND1	0.0262918	1.13	51286	1	cell cycle exit and neuronal differentiation 1
BQ603253.1_1484	ATF7IP	0.0187784	1.13	55729	1	activating transcription factor 7 interacting protein
CB287247.1_420	GET4	0.0293665	1.13	51608	1	chromosome 7 open reading frame 20
CD572835.1_262	LYSMD2	0.0189471	1.13	256586	1	LysM, putative peptidoglycan-binding, domain containing 2
CF789641.1_1079	ALPK3	0.0413445	1.13	57538	1	alpha-kinase 3
CF795175.1_1258	STK17A	0.0424976	1.13	9263	1	serine/threonine kinase 17a
CN162313.1_470	SERPINB1	0.0372806	1.13	1992	1	serpin peptidase inhibitor, clade B (ovalbumin), member 1
BM658690.1_3629	ZNF281	0.00227821	1.12	23528	1	zinc finger protein 281
BX665243.1_922	MT-CO1	0.039479	1.12	4512	1	Cytochrome c oxidase subunit 1
CF179278.1_697	PSMC3	0.0459178	1.12	5702	1	proteasome (prosome, macropain) 26S subunit, ATPase, 3
BM482040.1_2992	TOPORS	0.0440191	1.11	10210	1	topoisomerase I binding, arginine/serine-rich
CF795708.1_1463	CLIP1	0.0427985	1.1	6249	1	CAP-GLY domain containing linker protein 1
AJ655207.1_1182	RYBP	0.0329383	1.08	23429	1	RING1 and YY1 binding protein
