# Supplementary material for: Comparison of Muscle Transcriptome between Pigs with Divergent Meat Quality Phenotypes Identifies Genes Related to Muscle Metabolism and Structure
Source: PLoS One. 2012 Mar 21;7(3):e33763. doi: 10.1371/journal.pone.0033763 (PMC3312351; doi:10.1371/journal.pone.0033763)
Supplement: Table S2 — Genes highly expressed in Large White pigs. Results were expressed as the Basque to Large White ratio of the gene expression. The p value of each gene was adjusted according to the Benjamini-Hochberg method. Difference in gene expression was considered significant if its adjusted p value was p<0.05. Redundancy represented the number of probes per gene. In this list, 75 genes had more than one probe. (XLS) [file pone.0033763.s002.xls]

## Sheet: Feuil1
PROBE_NAME	Human_Symbol	BH_P-Value	FC	Human_entrez_gene	Redundancy	Description
BQ598890.1_2149	HCG11	8.85e-10	0.16	493812	2	HLA complex group 11
BP435831.1_1696	ZNF7	0.00139568	0.2	7553	1	zinc finger protein 7
BM194684.1_2327	PGM1	8.85e-08	0.22	5236	2	phosphoglucomutase 1
DN102972.1_585	PGM1	1.19e-07	0.23	5236	2	phosphoglucomutase 1
BX916975.1_1142	ADAMTS8	0.000199576	0.23	11095	1	ADAM metallopeptidase with thrombospondin type 1 motif, 8
CF363956.1_651	C16ORF74	8.33e-09	0.23	404550	1	chromosome 16 open reading frame 74
BQ598890.1_2069	HCG11	2.07e-09	0.23	493812	2	HLA complex group 11
CA779643.1_571	LSM3	1.04e-07	0.24	27258	1	LSM3 homolog, U6 small nuclear RNA associated (S. cerevisiae); similar to Lsm3 protein
CK460121.1_1141	SAMD11	1.4e-09	0.32	148398	1	sterile alpha motif domain containing 11
BM190040.1_1872	SPARC	2.34e-09	0.34	6678	2	secreted protein, acidic, cysteine-rich (osteonectin)
CF788883.1_1066	DCTN3	4.27e-05	0.36	11258	1	dynactin 3 (p22)
CB469502.1_750	EBPL	4.85e-09	0.38	84650	1	emopamil binding protein-like
BX673277.1_2642	CLCN2	2.32e-09	0.4	1181	1	chloride channel 2
BX916059.1_520	RRAS2	2.79e-06	0.4	22800	1	related RAS viral (r-ras) oncogene homolog 2; similar to related RAS viral (r-ras) oncogene homolog 2
BQ601727.1_1254	NRN1	0.00502886	0.41	51299	1	neuritin 1
BQ603171.1_673	BEX4	2.46e-10	0.41	56271	1	brain expressed, X-linked 4
BQ600475.1_3366	RTF1	0.0145604	0.42	23168	1	Rtf1, Paf1/RNA polymerase II complex component, homolog (S. cerevisiae)
CF359383.1_885	GLOD4	1.14e-11	0.42	51031	2	glyoxalase domain containing 4
CA779808.1_74	ESD	1.21e-07	0.44	2098	3	esterase D/formylglutathione hydrolase
AJ684127.1_2064	SLC5A4	1.55e-06	0.44	6527	1	solute carrier family 5 (low affinity glucose cotransporter), member 4
CB473607.1_1284	CCRL2	7.75e-07	0.44	9034	1	chemokine (C-C motif) receptor-like 2
BM445302.1_1507	ANKRD1	0.00877436	0.44	27063	1	ankyrin repeat domain 1 (cardiac muscle)
AJ664692.1_225	SLC25A24	2.32e-05	0.44	29957	1	solute carrier family 25 (mitochondrial carrier; phosphate carrier), member 24
CN158434.1_864	IRF8	2.31e-05	0.45	3394	1	interferon regulatory factor 8
CN153994.1_766	SLC28A1	2.66e-05	0.45	9154	2	solute carrier family 28 (sodium-coupled nucleoside transporter), member 1
CF789629.1_334	GRHPR	4.02e-07	0.45	9380	1	glyoxylate reductase/hydroxypyruvate reductase
CF361290.1_1538	SIRT3	1.49e-18	0.45	23410	1	sirtuin (silent mating type information regulation 2 homolog) 3 (S. cerevisiae)
CF365955.1_825	GINS2	8.3e-07	0.45	51659	1	GINS complex subunit 2 (Psf2 homolog)
CA780618.1_734	ASNS	0.000110069	0.46	440	1	asparagine synthetase
BQ600358.1_823	NEK3	3.68e-08	0.46	4752	1	NIMA (never in mitosis gene a)-related kinase 3
BQ601504.1_2396	BEX1	3.9e-10	0.46	55859	1	brain expressed, X-linked 1
CK464272.1_736	MTX3	2.3e-09	0.47	345778	1	metaxin 3
CA778438.1_934	GPX8	2.07e-09	0.47	493869	2	glutathione peroxidase 8 (putative)
BQ598667.1_1259	AKR1B1	9.6e-12	0.48	231	1	aldo-keto reductase family 1, member B1 (aldose reductase)
CA780189.1_1256	IL10RB	6.06e-06	0.48	3588	1	interleukin 10 receptor, beta
BQ599731.1_2345	RALB	2e-08	0.48	5899	1	v-ral simian leukemia viral oncogene homolog B (ras related; GTP binding protein)
BQ604505.1_1276	SMOC2	7.23e-15	0.48	64094	1	SPARC related modular calcium binding 2
C94843.1.s_1241	GRAMD2	0.000283935	0.48	196996	1	GRAM domain containing 2
BQ597789.1_1060	ARMCX2	2.82e-06	0.49	9823	1	armadillo repeat containing, X-linked 2
DN108670.1_708	AHNAK	2.09e-08	0.49	79026	3	AHNAK nucleoprotein
CA778438.1_812	GPX8	6.47e-09	0.49	493869	2	glutathione peroxidase 8 (putative)
CB285644.1_923	HIST1H1B	1.48e-05	0.5	3009	2	histone cluster 1, H1b
AJ655281.1_1090	MYCBPAP	2.81e-05	0.5	84073	1	MYCBP associated protein
CF789844.1_1039	C1ORF131	2.82e-06	0.5	128061	1	chromosome 1 open reading frame 131
BP461375.1_169	RNF152	1.26e-07	0.5	220441	1	ring finger protein 152
BQ602197.1_1878	ARSB	4.85e-09	0.51	411	1	arylsulfatase B
BM659129.1_4559	C3	0.000344514	0.51	718	1	similar to Complement C3 precursor; complement component 3; hypothetical protein LOC100133511
BX668879.1_535	ABCA8	4.07e-06	0.51	10351	2	ATP-binding cassette, sub-family A (ABC1), member 8
BM484096.1_657	STRA13	1.55e-17	0.51	201254	1	stimulated by retinoic acid 13 homolog (mouse)
AJ604868.1_370	GADL1	0.000776348	0.51	339896	2	glutamate decarboxylase-like 1
AJ604868.1_430	GADL1	0.000428	0.51	339896	2	glutamate decarboxylase-like 1
CB285992.1_1198	PRKAB2	1.55e-08	0.52	5565	2	protein kinase, AMP-activated, beta 2 non-catalytic subunit
CB287348.1_1928	RBM19	1.1e-11	0.52	9904	1	RNA binding motif protein 19
CF361727.1_2068	LEPREL4	2.03e-12	0.52	10609	1	leprecan-like 4
CF175627.1_1206	CADM1	0.000338054	0.52	23705	1	cell adhesion molecule 1
BP437878.1_1493	C11ORF1	2.22e-06	0.52	64776	1	chromosome 11 open reading frame 1
BE031755.1_1007	C5ORF35	4.43e-11	0.52	133383	1	chromosome 5 open reading frame 35
CF791696.1_865	NAP1L5	6.28e-08	0.53	266812	1	nucleosome assembly protein 1-like 5
BW961979.1_905	GOLGB1	9e-05	0.54	2804	1	golgin B1, golgi integral membrane protein
CA779846.1_2391	CHMP2B	2.33e-06	0.54	25978	1	chromatin modifying protein 2B
CF359383.1_1006	GLOD4	1.49e-13	0.54	51031	2	glyoxalase domain containing 4
BF191834.1_389	HHATL	6.27e-12	0.54	57467	2	hedgehog acyltransferase-like
CF175885.1_1466	FHOD3	0.000229588	0.54	80206	1	formin homology 2 domain containing 3
CF794194.1_1672	AMY2A	1.93e-05	0.55	279	1	amylase, alpha 2A (pancreatic)
BE032885.1_113	EEF1A1	7.01e-06	0.55	1915	4	eukaryotic translation elongation factor 1 alpha 1
BM194705.1_1868	EEF1A1	7.7e-06	0.55	1915	4	eukaryotic translation elongation factor 1 alpha 1
CA778534.1_143	EEF1A1	5.71e-06	0.55	1915	4	eukaryotic translation elongation factor 1 alpha 1
BX926737.1_659	SOX4	0.000270143	0.55	6659	1	SRY (sex determining region Y)-box 4
BQ598897.1_453	hspc159	8.52e-09	0.55	29094	1	galectin-related protein
AW480042.1_410	LDLRAD3	0.000123778	0.55	143458	1	low density lipoprotein receptor class A domain containing 3
AU298687.1_1311	DDR1	2.15e-05	0.56	780	1	discoidin domain receptor tyrosine kinase 1
CA779607.1_2196	PRKCZ	6.62e-07	0.56	5590	1	protein kinase C, zeta
BF080032.1_118	RPS11	0.00239212	0.56	6205	1	ribosomal protein S11 pseudogene 5; ribosomal protein S11
BP144647.1_3842	TGFBR3	0.000216503	0.56	7049	1	transforming growth factor, beta receptor III
BX671121.1_1993	CCDC50	2.11e-07	0.56	152137	2	coiled-coil domain containing 50
BM484252.1_1020	MEF2C	1.43e-05	0.57	4208	2	myocyte enhancer factor 2C
CF792848.1_25	SPARC	1.01e-06	0.57	6678	2	secreted protein, acidic, cysteine-rich (osteonectin)
DN108369.1_153	STXBP3	1.15e-06	0.57	6814	1	syntaxin binding protein 3
BM190460.1_2630	RAB18	0.000316146	0.57	22931	1	RAB18, member RAS oncogene family
BQ601981.1_2033	PSAT1	0.000171861	0.57	29968	1	chromosome 8 open reading frame 62; phosphoserine aminotransferase 1
CF361078.1_1976	TET2	8.32e-06	0.57	54790	2	tet oncogene family member 2
BX919791.1_364	C6ORF64	0.000886375	0.57	55776	1	chromosome 6 open reading frame 64
CF364463.1_1096	ZNF608	6.42e-05	0.57	57507	1	zinc finger protein 608
CF178442.1_548	CASQ2	0.000586661	0.58	845	1	calsequestrin 2 (cardiac muscle)
CF791565.1_1022	GCSH	9.86e-07	0.58	2653	1	similar to Glycine cleavage system H protein, mitochondrial precursor; glycine cleavage system protein H (aminomethyl carrier); similar to Glycine cleavage system H protein, mitochondrial
BM484252.1_960	MEF2C	3.76e-05	0.58	4208	2	myocyte enhancer factor 2C
AW435811.1_507	RPS19	0.00259796	0.58	6223	1	ribosomal protein S19 pseudogene 3; ribosomal protein S19
BP153645.1_1028	CELF2	4e-06	0.58	10659	1	CUG triplet repeat, RNA binding protein 2
CB481550.1_1514	ENPP4	9.02e-05	0.58	22875	1	ectonucleotide pyrophosphatase/phosphodiesterase 4 (putative function)
CN164127.1_1155	RIMBP2	3.3e-06	0.58	23504	1	RIMS binding protein 2
CA778557.1_1032	PARVB	5.73e-08	0.58	29780	1	parvin, beta
BP157296.1_1179	TRIM44	5.08e-07	0.58	54765	2	tripartite motif-containing 44
BX672030.1_1694	PCTP	1.13e-07	0.58	58488	1	phosphatidylcholine transfer protein
CF794451.1_1499	AHNAK	0.00316111	0.58	79026	3	AHNAK nucleoprotein
BM658526.1_2188	CDKN2C	8.98e-06	0.59	1031	1	cyclin-dependent kinase inhibitor 2C (p18, inhibits CDK4)
BM190694.1_1635	COL1A2	0.000499663	0.59	1278	2	collagen, type I, alpha 2
BP140881.1_1976	LOXL1	0.0014536	0.59	4016	1	lysyl oxidase-like 1
BP139735.1_781	SLC7A2	2.97e-05	0.59	6542	3	solute carrier family 7 (cationic amino acid transporter, y+ system), member 2
CK462398.1_190	SLC7A2	4.15e-06	0.59	6542	3	solute carrier family 7 (cationic amino acid transporter, y+ system), member 2
BQ603020.1_2417	BAG3	0.000663412	0.59	9531	1	BCL2-associated athanogene 3
BX672076.1_2221	CKAP4	7.22e-08	0.59	10970	1	cytoskeleton-associated protein 4
BM658671.1_1977	CLU	1.06e-05	0.6	1191	1	clusterin
BM659685.1_856	MYH3	0.00298583	0.6	4621	1	myosin, heavy chain 3, skeletal muscle, embryonic
BQ603265.1_1315	MAP2K6	1.97e-05	0.6	5608	1	mitogen-activated protein kinase kinase 6
BP161279.1_659	RORC	0.00280607	0.6	6097	2	RAR-related orphan receptor C
CF181326.1_1410	DNAH11	0.000120863	0.6	8701	1	dynein, axonemal, heavy chain 11
BP172676.1_2442	POP4	1.9e-09	0.6	10775	1	processing of precursor 4, ribonuclease P/MRP subunit (S. cerevisiae)
BM484820.1_1048	OBSL1	3.54e-06	0.6	23363	1	obscurin-like 1
BQ600550.1_1042	SLC35B3	0.000172234	0.6	51000	1	solute carrier family 35, member B3
CF791185.1_488	ARMCX6	7.86e-05	0.6	54470	1	similar to armadillo repeat containing, X-linked 6; armadillo repeat containing, X-linked 6
CA779163.1_714	TET2	4.87e-06	0.6	54790	2	tet oncogene family member 2
BM190494.1_1477	MARCKSL1	0.00010761	0.6	65108	1	MARCKS-like 1
BM189978.1_415	PEBP4	1.98e-06	0.6	157310	1	phosphatidylethanolamine-binding protein 4
CA778716.1_1602	DPT	1.94e-05	0.61	1805	2	dermatopontin
BM659890.1_2054	EPHX2	0.000303297	0.61	2053	1	epoxide hydrolase 2, cytoplasmic
CB285992.1_1138	PRKAB2	8.66e-08	0.61	5565	2	protein kinase, AMP-activated, beta 2 non-catalytic subunit
BP161035.1_1130	RORC	0.00393715	0.61	6097	2	RAR-related orphan receptor C
CA779797.1_270	EZR	1.05e-07	0.61	7430	1	ezrin
BQ597444.1_2411	METTL7A	0.00091965	0.61	25840	2	methyltransferase like 7A
CK460404.1_876	TRIM44	5.71e-09	0.61	54765	2	tripartite motif-containing 44
BX917028.1_1423	PMEPA1	0.00038227	0.61	56937	1	prostate transmembrane protein, androgen induced 1
BI185198.1_118	C20ORF3	5.5e-11	0.61	57136	1	chromosome 20 open reading frame 3
BM484460.1_1237	ATP5E	5.08e-07	0.62	514	1	ATP synthase, H+ transporting, mitochondrial F1 complex, epsilon subunit pseudogene 2; ATP synthase, H+ transporting, mitochondrial F1 complex, epsilon subunit
CF361174.1_733	LETM1	4.02e-08	0.62	3954	2	leucine zipper-EF-hand containing transmembrane protein 1
CK465792.1_595	EXOSC2	0.000177731	0.62	23404	1	exosome component 2
BP150760.1_1372	EEF2K	2.09e-05	0.62	29904	1	eukaryotic elongation factor-2 kinase
BQ600946.1_1120	GAR1	4.41e-10	0.62	54433	1	GAR1 ribonucleoprotein homolog (yeast)
AW414891.1_623	CXCR7	0.00038452	0.62	57007	1	chemokine (C-X-C motif) receptor 7
CF367049.1_1088	GGCT	1.12e-08	0.62	79017	1	gamma-glutamyl cyclotransferase
BQ598693.1_1085	MLF1IP	0.000110172	0.62	79682	1	MLF1 interacting protein
BX915808.1_1071	TCEAL4	5.45e-06	0.62	79921	1	transcription elongation factor A (SII)-like 4
BP164788.1_1155	C9ORF30	3.19e-06	0.62	91283	1	transmembrane protein with EGF-like and two follistatin-like domains 1; chromosome 9 open reading frame 30; hypothetical LOC729538
C94578.1.s_561	NRG4	4.29e-06	0.62	145957	2	neuregulin 4
BP155622.1_2315	IL16	9.97e-05	0.63	3603	1	interleukin 16 (lymphocyte chemoattractant factor)
BQ599174.1_1683	SGK1	0.000126235	0.63	6446	1	serum/glucocorticoid regulated kinase 1
BQ597444.1_2310	METTL7A	0.000453238	0.63	25840	2	methyltransferase like 7A
BX674416.1_1052	C7ORF25	0.000662635	0.63	79020	1	chromosome 7 open reading frame 25
CF366877.1_671	MICALL2	4.58e-05	0.63	79778	1	MICAL-like 2
BM499274.1_1038	HOPX	0.000422825	0.63	84525	1	HOP homeobox
BX673468.1_426	TCEAL8	5.08e-07	0.63	90843	2	transcription elongation factor A (SII)-like 8
C94578.1.s_266	NRG4	5.22e-06	0.63	145957	2	neuregulin 4
BP146277.1_2298	CCDC80	0.00152239	0.63	151887	2	coiled-coil domain containing 80
AW359331.1_342	C9ORF103	0.000104078	0.63	414328	1	chromosome 9 open reading frame 103
BP436404.1_1603	ALDH1A3	5.59e-05	0.64	220	1	aldehyde dehydrogenase 1 family, member A3
CD572043.1_117	SCARB2	2.68e-07	0.64	950	1	scavenger receptor class B, member 2
BQ599027.1_1391	CKB	0.000138858	0.64	1152	2	creatine kinase, brain
CK460151.1_1095	COL16A1	3.8e-05	0.64	1307	1	collagen, type XVI, alpha 1
BI184046.1_451	GPX7	2.7e-08	0.64	2882	1	glutathione peroxidase 7
BM659151.1_2893	ITIH4	8.1e-05	0.64	3700	1	inter-alpha (globulin) inhibitor H4 (plasma Kallikrein-sensitive glycoprotein)
CF791973.1_1057	LIG3	0.000312163	0.64	3980	1	ligase III, DNA, ATP-dependent
BQ602748.1_1341	XRCC4	5.57e-05	0.64	7518	1	X-ray repair complementing defective repair in Chinese hamster cells 4
CF175293.1_1218	ITGBL1	5.69e-06	0.64	9358	1	integrin, beta-like 1 (with EGF-like repeat domains)
BX673235.1_834	AGPAT3	4.77e-08	0.64	56894	1	1-acylglycerol-3-phosphate O-acyltransferase 3
CJ009228.1_267	WDR83	4.93e-05	0.64	84292	1	mitogen-activated protein kinase organizer 1
BX673468.1_1150	TCEAL8	8.41e-09	0.64	90843	2	transcription elongation factor A (SII)-like 8
BM658945.1_550	DYNC1LI2	1.05e-07	0.65	1783	2	dynein, cytoplasmic 1, light intermediate chain 2
BQ603531.1_766	IL15	0.000545049	0.65	3600	1	interleukin 15
BP457025.1_557	PTGIS	0.000138858	0.65	5740	1	prostaglandin I2 (prostacyclin) synthase
CF361534.1_1087	TAF1B	3.07e-07	0.65	9014	1	TATA box binding protein (TBP)-associated factor, RNA polymerase I, B, 63kDa
BW968508.1_635	SLC28A1	3.11e-05	0.65	9154	2	solute carrier family 28 (sodium-coupled nucleoside transporter), member 1
CF794765.1_279	VASH1	4.31e-05	0.65	22846	1	vasohibin 1
CA780156.1_699	SCN3B	8.18e-05	0.65	55800	1	sodium channel, voltage-gated, type III, beta
BX666750.1_1475	C18ORF22	5.33e-05	0.65	79863	1	chromosome 18 open reading frame 22
AJ647739.1_438	CCDC80	0.0149723	0.65	151887	2	coiled-coil domain containing 80
BW956322.1_457	BTC	5.07e-06	0.66	685	1	betacellulin
CJ016767.1_366	HBA2	0.0333673	0.66	3040	2	hemoglobin, alpha 2; hemoglobin, alpha 1
BM190091.1_5916	MYH1	0.0010064	0.66	4619	1	myosin, heavy chain 1, skeletal muscle, adult
CB481058.1_957	PEX7	3.03e-08	0.66	5191	1	peroxisomal biogenesis factor 7
CF359476.1_619	S100A13	8.11e-08	0.66	6284	2	S100 calcium binding protein A13
BP144172.1_1428	CLEC11A	9.63e-06	0.66	6320	1	C-type lectin domain family 11, member A
CK454657.1_1262	SGCD	0.00126304	0.66	6444	1	sarcoglycan, delta (35kDa dystrophin-associated glycoprotein)
BM190144.1_1247	HIST1H2BM	0.00704635	0.66	8342	1	histone cluster 1, H2bm
BP156114.1_1083	NARF	1.92e-06	0.66	26502	1	nuclear prelamin A recognition factor
BX670694.1_1387	RALGPS2	0.000572695	0.66	55103	1	Ral GEF with PH domain and SH3 binding motif 2
BM190198.1_3073	DNAJA4	0.0076922	0.66	55466	1	DnaJ (Hsp40) homolog, subfamily A, member 4
BG383301.1_216	HHATL	2.78e-10	0.66	57467	2	hedgehog acyltransferase-like
BP149478.1_1518	PTCD2	2.55e-05	0.66	79810	1	pentatricopeptide repeat domain 2
CF180957.1_1559	KATNAL1	4.06e-06	0.66	84056	1	katanin p60 subunit A-like 1
BX675231.1_597	IQCK	0.00670409	0.66	124152	1	IQ motif containing K
CF367624.1_800	C4ORF33	1.59e-08	0.66	132321	2	chromosome 4 open reading frame 33
CF367624.1_860	C4ORF33	3.29e-08	0.66	132321	2	chromosome 4 open reading frame 33
AY609412.1_1398	HFE2	1.14e-07	0.66	148738	1	hemochromatosis type 2 (juvenile)
BM658945.1_459	DYNC1LI2	2.04e-07	0.67	1783	2	dynein, cytoplasmic 1, light intermediate chain 2
BQ598500.1_953	ESD	5.99e-07	0.67	2098	3	esterase D/formylglutathione hydrolase
CF364593.1_620	HBA2	0.0488143	0.67	3040	2	hemoglobin, alpha 2; hemoglobin, alpha 1
BQ597624.1_1648	CXCR4	0.0300848	0.67	7852	1	chemokine (C-X-C motif) receptor 4
BQ600310.1_1847	SNAP23	4.74e-11	0.67	8773	1	synaptosomal-associated protein, 23kDa
BX673608.1_1299	PREX1	0.000165316	0.67	57580	1	phosphatidylinositol-3,4,5-trisphosphate-dependent Rac exchange factor 1
AJ665741.1_1153	IGDCC4	6.24e-06	0.67	57722	1	immunoglobulin superfamily, DCC subclass, member 4
BQ598547.1_974	ZNF251	5.13e-07	0.67	90987	1	zinc finger protein 251
BF194232.1_353	KLHDC1	1.03e-06	0.67	122773	1	kelch domain containing 1
BQ600852.1_1461	CTH	0.00780911	0.68	1491	1	cystathionase (cystathionine gamma-lyase)
BM190388.1_2008	ECM1	0.000350549	0.68	1893	1	extracellular matrix protein 1
BM658795.1_1541	EWSR1	1.85e-05	0.68	2130	2	similar to Ewing sarcoma breakpoint region 1; Ewing sarcoma breakpoint region 1
BM190210.1_1229	MYL9	3.75e-05	0.68	10398	1	myosin, light chain 9, regulatory
AJ652260.1_725	COMMD10	0.00231939	0.68	51397	1	COMM domain containing 10
AJ660777.1_429	UACA	5.44e-05	0.68	55075	1	uveal autoantigen with coiled-coil domains and ankyrin repeats
BX666353.1_1093	APPL2	1.78e-05	0.68	55198	1	adaptor protein, phosphotyrosine interaction, PH domain and leucine zipper containing 2
CK450612.1_1082	CTNNBIP1	0.00305481	0.68	56998	1	catenin, beta interacting protein 1
BQ598758.1_2197	PLBD1	8.56e-05	0.68	79887	1	phospholipase B domain containing 1
CF786965.1_1153	EGFL8	0.00150738	0.68	80864	1	EGF-like-domain, multiple 8
BP144143.1_1071	ADSL	6.12e-08	0.69	158	1	adenylosuccinate lyase
CA780305.1_132	LETM1	2.39e-06	0.69	3954	2	leucine zipper-EF-hand containing transmembrane protein 1
CF792711.1_1204	RGS12	8.1e-05	0.69	6002	1	regulator of G-protein signaling 12
BM499306.1_571	S100A6	0.00269374	0.69	6277	1	S100 calcium binding protein A6
CF179049.1_2139	GGH	0.00176076	0.69	8836	1	gamma-glutamyl hydrolase (conjugase, folylpolygammaglutamyl hydrolase)
CF787490.1_508	DNAJC15	4.88e-08	0.69	29103	2	DnaJ (Hsp40) homolog, subfamily C, member 15
BQ604751.1_1111	KIAA1704	2.31e-05	0.69	55425	1	KIAA1704
CB469183.1_606	MRPL41	3.56e-07	0.69	64975	1	mitochondrial ribosomal protein L41
CA780020.1_575	HNRNPA1L2	0.00782667	0.69	144983	1	heterogeneous nuclear ribonucleoprotein A1-like 2
BM190513.1_2025	BGN	0.000985272	0.7	633	1	biglycan
BM190672.1_2032	DBN1	0.000639939	0.7	1627	1	drebrin 1
BM658795.1_1481	EWSR1	0.000219945	0.7	2130	2	similar to Ewing sarcoma breakpoint region 1; Ewing sarcoma breakpoint region 1
BQ602369.1_2827	FMOD	0.0288285	0.7	2331	1	fibromodulin
CF364690.1_3701	GUCY2C	0.00658862	0.7	2984	1	guanylate cyclase 2C (heat stable enterotoxin receptor)
CF359476.1_411	S100A13	3.77e-05	0.7	6284	2	S100 calcium binding protein A13
AJ652577.1_406	SIAH1	7.41e-06	0.7	6477	1	seven in absentia homolog 1 (Drosophila)
BQ603239.1_1199	DYNLT3	0.00018188	0.7	6990	1	dynein, light chain, Tctex-type 3
BE236032.1_655	THRB	0.00717401	0.7	7068	3	thyroid hormone receptor, beta (erythroblastic leukemia viral (v-erb-a) oncogene homolog 2, avian)
BX668748.1_1500	RDH16	0.0163702	0.7	8608	1	retinol dehydrogenase 16 (all-trans)
BQ598577.1_2314	C5ORF13	0.015033	0.7	9315	1	chromosome 5 open reading frame 13
AJ649393.1_922	RAB28	5.9e-06	0.7	9364	2	RAB28, member RAS oncogene family
BQ601227.1_1359	KIAA1107	0.000154932	0.7	23285	2	KIAA1107
CF796174.1_1164	FRAT2	0.000233931	0.7	23401	1	frequently rearranged in advanced T-cell lymphomas 2
CF787490.1_241	DNAJC15	1.73e-06	0.7	29103	2	DnaJ (Hsp40) homolog, subfamily C, member 15
CB478791.1_1964	APH1A	1.19e-07	0.7	51107	1	anterior pharynx defective 1 homolog A (C. elegans)
BQ604117.1_1879	PALMD	0.00209522	0.7	54873	1	palmdelphin
AJ661756.1_134	CD248	0.00105519	0.7	57124	1	CD248 molecule, endosialin
BQ602042.1_1438	PARP12	0.00213373	0.7	64761	1	poly (ADP-ribose) polymerase family, member 12
BP166653.1_1093	ZNF672	0.0218714	0.7	79894	2	zinc finger protein 672
AW326295.1_427	ACPT	1.65e-05	0.7	93650	1	acid phosphatase, testicular
CF179877.1_209	TRAPPC5	3.89e-06	0.7	126003	1	trafficking protein particle complex 5
BP153840.1_1708	PAOX	2.11e-07	0.7	196743	2	polyamine oxidase (exo-N4-amino)
CB469219.1_1365	NSMCE1	2.04e-07	0.7	197370	1	non-SMC element 1 homolog (S. cerevisiae)
BP445430.1_281	RIMKLA	4.94e-05	0.7	284716	1	ribosomal modification protein rimK-like family member A
CB826596.1_1167	RND3	0.0106764	0.71	390	1	Rho family GTPase 3
CJ016034.1_268	CAST	0.000133872	0.71	831	1	calpastatin
CA778716.1_1688	DPT	8.19e-06	0.71	1805	2	dermatopontin
BP437233.1_806	HBEGF	0.0189246	0.71	1839	1	heparin-binding EGF-like growth factor
BP150293.1_1516	PDGFA	0.000102919	0.71	5154	1	platelet-derived growth factor alpha polypeptide
CA779057.1_1739	PFKP	7.24e-07	0.71	5214	2	phosphofructokinase, platelet
BQ601753.1_1896	SERPINE2	0.00433161	0.71	5270	1	serpin peptidase inhibitor, clade E (nexin, plasminogen activator inhibitor type 1), member 2
BP172964.1_475	SEPT4	9.99e-06	0.71	5414	1	septin 4
CF363511.1_680	POLR2B	0.000142107	0.71	5431	2	polymerase (RNA) II (DNA directed) polypeptide B, 140kDa
BP142439.1_1880	PRPS2	2.01e-06	0.71	5634	2	phosphoribosyl pyrophosphate synthetase 2
CA780033.1_140	SSPN	0.00042093	0.71	8082	3	sarcospan (Kras oncogene-associated gene)
U83114.1.s_2447	CILP	0.0045191	0.71	8483	1	cartilage intermediate layer protein, nucleotide pyrophosphohydrolase
BX920506.1_1578	PTPLA	0.000130707	0.71	9200	1	protein tyrosine phosphatase-like (proline instead of catalytic arginine), member A
AJ649393.1_862	RAB28	4.58e-05	0.71	9364	2	RAB28, member RAS oncogene family
CO938804.1_283	KIAA1107	0.000210409	0.71	23285	2	KIAA1107
BX666803.1_1790	ECSIT	0.00330465	0.71	51295	1	ECSIT homolog (Drosophila)
PPLA2-013D_208	PPP1R3B	0.00425386	0.71	79660	1	protein phosphatase 1, regulatory (inhibitor) subunit 3B
BP438223.1_926	GGNBP2	1.1e-08	0.71	79893	1	gametogenetin binding protein 2
BP150159.1_1122	NUBPL	0.00139568	0.71	80224	2	nucleotide binding protein-like
CF175813.1_1074	ITPRIP	3.09e-05	0.71	85450	1	inositol 1,4,5-triphosphate receptor interacting protein
C94635.1.s_1220	DTD1	2.28e-11	0.71	92675	1	histidyl-tRNA synthetase 2, mitochondrial (putative); D-tyrosyl-tRNA deacylase 1 homolog (S. cerevisiae)
BM482023.1_1530	SAAL1	3.53e-07	0.71	113174	1	serum amyloid A-like 1
BX673638.1_811	LACTB	0.00689848	0.71	114294	1	lactamase, beta
BX669183.1_746	HAUS1	2.66e-07	0.71	115106	1	HAUS augmin-like complex, subunit 1
F22961.1.s_1200	CYBASC3	2.97e-10	0.71	220002	1	cytochrome b, ascorbate dependent 3
CN030386.1_313	RFESD	3.19e-06	0.71	317671	2	Rieske (Fe-S) domain containing
AJ652005.1_387	C1ORF31	8.41e-05	0.71	388753	1	chromosome 1 open reading frame 31
BM484448.1_847	AK1	0.000158978	0.72	203	1	adenylate kinase 1
Z99080.1.s_1711	COL1A2	0.00545008	0.72	1278	2	collagen, type I, alpha 2
BQ602320.1_1596	COL15A1	0.0106658	0.72	1306	1	collagen, type XV, alpha 1
BM083204.1_640	PDE4B	0.00812115	0.72	5142	1	phosphodiesterase 4B, cAMP-specific (phosphodiesterase E4 dunce homolog, Drosophila)
CF363511.1_620	POLR2B	0.000152901	0.72	5431	2	polymerase (RNA) II (DNA directed) polypeptide B, 140kDa
CF179878.1_705	SKIL	0.000283935	0.72	6498	1	SKI-like oncogene
CB285868.1_414	SKP2	0.00352047	0.72	6502	1	S-phase kinase-associated protein 2 (p45)
BX919092.1_491	THRB	5.43e-06	0.72	7068	3	thyroid hormone receptor, beta (erythroblastic leukemia viral (v-erb-a) oncogene homolog 2, avian)
CK465206.1_338	ANP32A	9.04e-06	0.72	8125	1	hepatopoietin PCn127; acidic (leucine-rich) nuclear phosphoprotein 32 family, member A
CB473098.1_1750	CRTAP	0.00011277	0.72	10491	1	cartilage associated protein
CD572792.1_1502	DZIP1	0.000291842	0.72	22873	1	DAZ interacting protein 1
BQ604851.1_1895	CYFIP1	2.7e-08	0.72	23191	2	cytoplasmic FMR1 interacting protein 1
BX670528.1_1608	TEX264	7.42e-06	0.72	51368	2	testis expressed 264
BP437862.1_1207	LIPT1	4.89e-06	0.72	51601	1	lipoyltransferase 1
CF367297.1_1632	TMEM106B	7.57e-05	0.72	54664	1	transmembrane protein 106B
BM189974.1_2237	C20ORF11	1.23e-05	0.72	54994	1	chromosome 20 open reading frame 11
CF791943.1_300	NOL8	1.82e-05	0.72	55035	1	nucleolar protein 8
BP151762.1_1026	SCPEP1	0.0310271	0.72	59342	1	serine carboxypeptidase 1
CK452352.1_1017	TMEM168	1.78e-05	0.72	64418	1	transmembrane protein 168
CF795463.1_1364	RNASEH2B	7.54e-05	0.72	79621	1	ribonuclease H2, subunit B
CB482796.1_1510	PRR3	1.02e-05	0.72	80742	1	proline rich 3
CF788627.1_480	TCHP	7.89e-06	0.72	84260	1	trichoplein, keratin filament binding
BX667204.1_541	C6ORF153	7.48e-05	0.72	88745	1	chromosome 6 open reading frame 153
CB469546.1_1954	AMICA1	0.0161668	0.72	120425	1	adhesion molecule, interacts with CXADR antigen 1
BX667257.1_1191	CRYBG3	0.00509005	0.72	131544	1	beta-gamma crystallin domain containing 3
BM484309.1_1055	C7ORF11	7.31e-06	0.72	136647	1	chromosome 7 open reading frame 11
CK452506.1_1267	TMEM80	7.82e-08	0.72	283232	1	transmembrane protein 80
CK457149.1_139	PRHOXNB	5.68e-07	0.72	646625	1	parahox cluster neighbor
BQ598451.1_2742	HMGB2	0.000346869	0.73	3148	2	high-mobility group box 2
BX669971.1_2226	HOXD8	0.000507968	0.73	3234	2	homeobox D8
BX669971.1_2320	HOXD8	0.00128078	0.73	3234	2	homeobox D8
BX672215.1_649	IGF1	0.0186503	0.73	3479	1	insulin-like growth factor 1 (somatomedin C)
BM484663.1_758	IRF7	5.51e-05	0.73	3665	1	interferon regulatory factor 7
CB286540.1_819	LGALS3	0.000921155	0.73	3958	1	lectin, galactoside-binding, soluble, 3
AJ662809.1_1041	LGALS8	5.26e-05	0.73	3964	1	lectin, galactoside-binding, soluble, 8
BX669479.1_637	MPL	0.00018924	0.73	4352	1	myeloproliferative leukemia virus oncogene
CF364512.1_1066	PRPS2	5.38e-05	0.73	5634	2	phosphoribosyl pyrophosphate synthetase 2
BP140890.1_1058	RAB13	8.05e-06	0.73	5872	2	RAB13, member RAS oncogene family; similar to hCG24991
AJ661775.1_1050	RPS24	0.00246807	0.73	6229	1	ribosomal protein S24
BX919092.1_431	THRB	3.45e-05	0.73	7068	3	thyroid hormone receptor, beta (erythroblastic leukemia viral (v-erb-a) oncogene homolog 2, avian)
CA513568.1_778	TRIP13	0.00172752	0.73	9319	1	thyroid hormone receptor interactor 13
AJ680191.1_11	SLC4A7	0.0278507	0.73	9497	1	solute carrier family 4, sodium bicarbonate cotransporter, member 7
CO946831.1_730	ABI2	0.000126061	0.73	10152	1	abl interactor 2
BP150365.1_409	ZNF274	8.26e-06	0.73	10782	1	zinc finger protein 274
BM659067.1_1643	PGRMC1	8.16e-06	0.73	10857	1	progesterone receptor membrane component 1
BQ601053.1_1168	PHLDA3	0.00261669	0.73	23612	1	pleckstrin homology-like domain, family A, member 3
CF178939.1_1336	TMEM98	0.000776348	0.73	26022	1	similar to transmembrane protein 98; transmembrane protein 98
BM659606.1_516	MAGEH1	7.31e-06	0.73	28986	1	melanoma antigen family H, 1
BQ598815.1_617	MRPL51	2.18e-06	0.73	51258	1	mitochondrial ribosomal protein L51
BQ599267.1_1453	HERC6	0.00545008	0.73	55008	1	hect domain and RLD 6
CB286078.1_1321	NAT10	6.82e-08	0.73	55226	1	N-acetyltransferase 10 (GCN5-related)
CK455420.1_667	C14ORF179	5.22e-06	0.73	112752	1	chromosome 14 open reading frame 179
CF179650.1_833	TMEM42	5.84e-07	0.73	131616	1	transmembrane protein 42
CA780486.1_1065	CEP120	5.23e-05	0.73	153241	1	centrosomal protein 120kDa
BM190147.1_927	ENHO	0.0213097	0.73	375704	1	energy homeostasis associated
BQ598509.1_973	BPGM	5.96e-05	0.74	669	2	2,3-bisphosphoglycerate mutase
CD572063.1_48	BPGM	3.09e-05	0.74	669	2	2,3-bisphosphoglycerate mutase
BX921262.1_528	CD44	0.00266872	0.74	960	1	CD44 molecule (Indian blood group)
BX673774.1_623	DUSP3	6.03e-06	0.74	1845	2	dual specificity phosphatase 3
CB477852.1_1137	FDPS	5.08e-07	0.74	2224	1	farnesyl diphosphate synthase (farnesyl pyrophosphate synthetase, dimethylallyltranstransferase, geranyltranstransferase)
BP151324.1_1071	HMGB2	0.000301494	0.74	3148	2	high-mobility group box 2
BQ602168.1_1460	MARCKS	0.00588424	0.74	4082	1	myristoylated alanine-rich protein kinase C substrate
BX665227.1_2041	MCM2	0.00331856	0.74	4171	1	minichromosome maintenance complex component 2
CF792475.1_1091	ODF2	9.01e-06	0.74	4957	1	outer dense fiber of sperm tails 2
BP147952.1_905	PMS2	0.000514845	0.74	5395	1	PMS2 postmeiotic segregation increased 2 (S. cerevisiae)
CF359313.1_1401	SLC7A2	0.011468	0.74	6542	3	solute carrier family 7 (cationic amino acid transporter, y+ system), member 2
C94948.1.s_714	SNTB1	0.00296478	0.74	6641	1	syntrophin, beta 1 (dystrophin-associated protein A1, 59kDa, basic component 1)
BP435058.1_1014	SSPN	1.94e-05	0.74	8082	3	sarcospan (Kras oncogene-associated gene)
BW964574.1_510	RNASET2	0.00048555	0.74	8635	1	ribonuclease T2
CD572012.1_280	YWHAQ	7.61e-06	0.74	10971	1	tyrosine 3-monooxygenase/tryptophan 5-monooxygenase activation protein, theta polypeptide
CB285844.1_1564	CORO1A	0.00217497	0.74	11151	1	coronin, actin binding protein, 1A
BQ597988.1_2255	CD2AP	4.67e-05	0.74	23607	1	CD2-associated protein
CB482831.1_1057	FAM20A	0.00680467	0.74	54757	1	family with sequence similarity 20, member A
CB287758.1_1736	POLR3B	2.11e-05	0.74	55703	1	polymerase (RNA) III (DNA directed) polypeptide B
CF788737.1_767	C6ORF70	0.000210409	0.74	55780	1	chromosome 6 open reading frame 70
CB478297.1_817	C11ORF75	0.00239977	0.74	56935	1	hypothetical LOC728675; chromosome 11 open reading frame 75
BQ602166.1_800	MRPS6	0.00245841	0.74	64968	1	mitochondrial ribosomal protein S6
CF793252.1_1093	RAB34	3.19e-06	0.74	83871	1	RAB34, member RAS oncogene family
CF364665.1_521	UTP15	6.72e-05	0.74	84135	1	UTP15, U3 small nucleolar ribonucleoprotein, homolog (S. cerevisiae)
BQ600699.1_1826	GTF3C6	8.26e-06	0.74	112495	2	general transcription factor IIIC, polypeptide 6, alpha 35kDa
AW315236.1_1003	TMEM61	0.00460029	0.74	199964	1	transmembrane protein 61
BP138319.1_1505	SEC14L3	2.7e-05	0.74	266629	1	SEC14-like 3 (S. cerevisiae)
BM190640.1_1504	ZNF789	1.02e-06	0.74	285989	2	zinc finger protein 789
BX922596.1_393	DUPD1	0.00193756	0.74	338599	2	dual specificity phosphatase and pro isomerase domain containing 1
CN031945.1_1024	TMEM119	0.00106364	0.74	338773	1	transmembrane protein 119
AJ656656.1_81	EEF1A1	1.06e-05	0.75	1915	4	eukaryotic translation elongation factor 1 alpha 1
CF364186.1_26	GSN	4.39e-05	0.75	2934	1	gelsolin (amyloidosis, Finnish type)
CN161882.1_726	LRP6	0.00117164	0.75	4040	4	low density lipoprotein receptor-related protein 6
CF361370.1_1859	MYC	0.0436232	0.75	4609	1	v-myc myelocytomatosis viral oncogene homolog (avian)
CA779057.1_1614	PFKP	2.1e-06	0.75	5214	2	phosphofructokinase, platelet
BM659499.1_1035	POMC	0.000273891	0.75	5443	1	proopiomelanocortin
BP162412.1_1056	EIF2AK2	0.013152	0.75	5610	1	eukaryotic translation initiation factor 2-alpha kinase 2
BP140890.1_1139	RAB13	4.24e-07	0.75	5872	2	RAB13, member RAS oncogene family; similar to hCG24991
scan0024d._327	SRSF5	0.0154006	0.75	6430	1	serine/arginine-rich splicing factor 5
CK454569.1_1045	NRIP1	0.00091965	0.75	8204	1	nuclear receptor interacting protein 1
CF792998.1_453	HERPUD1	0.00429294	0.75	9709	1	homocysteine-inducible, endoplasmic reticulum stress-inducible, ubiquitin-like domain member 1
AF285444.1_402	HCST	0.00108244	0.75	10870	1	hematopoietic cell signal transducer
AJ301015.1_3	JPH1	1.62e-05	0.75	56704	2	junctophilin 1
AJ660514.1_1289	KIAA1468	0.00268832	0.75	57614	1	KIAA1468
CB286395.1_1727	GRAMD3	8.91e-05	0.75	65983	1	GRAM domain containing 3
BQ599310.1_747	ZC3H12C	0.00630527	0.75	85463	1	zinc finger CCCH-type containing 12C
BQ600699.1_1765	GTF3C6	1.27e-05	0.75	112495	2	general transcription factor IIIC, polypeptide 6, alpha 35kDa
BM484603.1_750	CHCHD1	9e-05	0.75	118487	1	coiled-coil-helix-coiled-coil-helix domain containing 1
BM484773.1_867	C20ORF70	0.000142918	0.75	140683	1	chromosome 20 open reading frame 70
CF364373.1_650	SPC24	0.00382135	0.75	147841	1	SPC24, NDC80 kinetochore complex component, homolog (S. cerevisiae)
CA779379.1_373	ACTA1	5.42e-06	0.76	58	1	actin, alpha 1, skeletal muscle
AU296458.1_1032	ACY1	0.00114242	0.76	95	1	aminoacylase 1
CK456898.1_1030	DST	7.38e-05	0.76	667	1	dystonin
BQ599726.1_1563	BTG1	0.00888354	0.76	694	1	B-cell translocation gene 1, anti-proliferative
BQ599027.1_1331	CKB	3.76e-05	0.76	1152	2	creatine kinase, brain
CF788489.1_1456	DNMT3B	0.000170469	0.76	1789	1	DNA (cytosine-5-)-methyltransferase 3 beta
CF178466.1_367	DUSP3	3.89e-06	0.76	1845	2	dual specificity phosphatase 3
BM659354.1_1495	LDHA	0.000573171	0.76	3939	1	lactate dehydrogenase A
AJ664221.1_1314	LRP6	0.00864377	0.76	4040	4	low density lipoprotein receptor-related protein 6
BM658773.1_1217	MBD1	1.65e-05	0.76	4152	1	methyl-CpG binding domain protein 1
BP149628.1_1083	RFC3	0.00208432	0.76	5983	1	replication factor C (activator 1) 3, 38kDa
CB285501.1_281	SSR4	1.9e-05	0.76	6748	1	signal sequence receptor, delta (translocon-associated protein delta)
CA778971.1_1490	DHX16	4.22e-06	0.76	8449	1	DEAH (Asp-Glu-Ala-His) box polypeptide 16
BX665588.1_1936	PEX3	0.000110069	0.76	8504	1	peroxisomal biogenesis factor 3
BM658621.1_1094	PROM1	0.028098	0.76	8842	1	prominin 1
CF365511.1_538	STBD1	0.00172752	0.76	8987	3	starch binding domain 1
BE031887.1_76	TECR	0.000981098	0.76	9524	2	glycoprotein, synaptic 2
BP169110.1_791	FRY	4e-05	0.76	10129	1	furry homolog (Drosophila)
AW431144.1_361	CAPN10	7.48e-05	0.76	11132	1	calpain 10
BX916224.1_213	COBL	3.86e-05	0.76	23242	1	cordon-bleu homolog (mouse)
CF363017.1_730	PPP1R13B	0.000187426	0.76	23368	1	protein phosphatase 1, regulatory (inhibitor) subunit 13B
CB097360.1_1843	MCAT	0.000974316	0.76	27349	1	malonyl CoA:ACP acyltransferase (mitochondrial)
BP140990.1_708	ACSM5	0.00338167	0.76	54988	1	acyl-CoA synthetase medium-chain family member 5
CB470104.1_808	CLPB	0.0187915	0.76	81570	1	ClpB caseinolytic peptidase B homolog (E. coli)
CB472836.1_1508	EMILIN2	0.00524423	0.76	84034	1	elastin microfibril interfacer 2
CB480671.1_1346	CMTM7	3.09e-05	0.76	112616	1	CKLF-like MARVEL transmembrane domain containing 7
BQ599743.1_929	ZMYND17	0.00148196	0.76	118490	1	zinc finger, MYND-type containing 17
CF792339.1_551	EARS2	0.000443918	0.76	124454	1	glutamyl-tRNA synthetase 2, mitochondrial (putative)
BP153840.1_977	PAOX	1.22e-05	0.76	196743	2	polyamine oxidase (exo-N4-amino)
BM190640.1_1410	ZNF789	5.68e-07	0.76	285989	2	zinc finger protein 789
CF366414.1_733	FAM149B1	1.46e-06	0.76	317662	1	family with sequence similarity 149, member B1
BP433140.1_694	ARHGEF37	0.00206648	0.76	389337	1	Rho guanine nucleotide exchange factor (GEF) 37
BQ604455.1_1572	ACP5	0.00173413	0.77	54	1	acid phosphatase 5, tartrate resistant
AJ687393.1_147	ACTA2	6.81e-06	0.77	59	1	actin, alpha 2, smooth muscle, aorta
BX669061.1_1750	CA3	0.00246807	0.77	761	2	carbonic anhydrase III, muscle specific
BM481950.1_2020	CLCN5	0.000357086	0.77	1184	1	chloride channel 5
CD572572.1_138	ESD	1.18e-06	0.77	2098	3	esterase D/formylglutathione hydrolase
BX921701.1_4	HIST1H1B	0.000316931	0.77	3009	2	histone cluster 1, H1b
CB482813.1_1057	MLH1	6.89e-05	0.77	4292	1	mutL homolog 1, colon cancer, nonpolyposis type 2 (E. coli)
AW670614.1_232	PHKA1	3.92e-05	0.77	5255	2	phosphorylase kinase, alpha 1 pseudogene 1; phosphorylase kinase, alpha 1 (muscle)
BP458760.1_690	SSPN	0.000789837	0.77	8082	3	sarcospan (Kras oncogene-associated gene)
BQ599434.1_1814	COIL	0.000316214	0.77	8161	1	coilin
CA780268.1_353	HIST2H2BE	0.00375349	0.77	8349	1	histone cluster 2, H2be
BP149854.1_1044	PKP4	1.69e-05	0.77	8502	1	plakophilin 4
BQ604784.1_2340	YARS	3.18e-05	0.77	8565	2	tyrosyl-tRNA synthetase
BM659235.1_1649	STBD1	0.000803611	0.77	8987	3	starch binding domain 1
CK465076.1_1139	SLC16A5	0.00217497	0.77	9121	1	similar to MCT; solute carrier family 16, member 5 (monocarboxylic acid transporter 6)
CF175350.1_176	STX8	0.000954287	0.77	9482	1	syntaxin 8
CF366398.1_872	AKAP5	0.0118883	0.77	9495	1	A kinase (PRKA) anchor protein 5
CN164601.1_1295	KIAA0528	0.00374409	0.77	9847	1	KIAA0528
BX923736.1_486	SPAG11B	0.00301444	0.77	10407	1	sperm associated antigen 11A; sperm associated antigen 11B
BQ604250.1_1485	UBE2E3	0.00211171	0.77	10477	1	ubiquitin-conjugating enzyme E2E 3 (UBC4/5 homolog, yeast)
BQ598104.1_2674	FSTL1	0.00888357	0.77	11167	1	follistatin-like 1
CF793551.1_754	STAB1	6.19e-05	0.77	23166	1	stabilin 1
BQ601681.1_1214	RCHY1	0.000974316	0.77	25898	1	ring finger and CHY zinc finger domain containing 1
CK465598.1_496	PDCD4	0.00305865	0.77	27250	1	programmed cell death 4 (neoplastic transformation inhibitor)
BP141607.1_1069	YARS2	0.000612591	0.77	51067	1	tyrosyl-tRNA synthetase 2, mitochondrial
CF360924.1_676	PTOV1	0.00241426	0.77	53635	1	prostate tumor overexpressed 1
CN165093.1_802	ASPN	0.0209559	0.77	54829	1	asporin
BQ599456.1_1284	FGGY	0.00471818	0.77	55277	1	FGGY carbohydrate kinase domain containing
BP172999.1_1195	C16ORF62	0.00128072	0.77	57020	1	chromosome 16 open reading frame 62
BP145322.1_462	KIAA1467	1.94e-05	0.77	57613	1	KIAA1467
BX666753.1_711	MRPL36	7.01e-05	0.77	64979	1	mitochondrial ribosomal protein L36
BE012744.1_363	PLEKHH2	0.00283017	0.77	130271	1	pleckstrin homology domain containing, family H (with MyTH4 domain) member 2
BX665042.1_1279	RBM20	0.00184197	0.77	282996	1	RNA binding motif protein 20
CF181583.1_1034	C19ORF30	4.41e-05	0.77	284424	1	chromosome 19 open reading frame 30
CD572783.1_181	RFESD	8.13e-05	0.77	317671	2	Rieske (Fe-S) domain containing
CB286982.1_741	CLDN7	0.00902464	0.78	1366	1	claudin 7
CF794945.1_990	FANCF	0.00184197	0.78	2188	1	Fanconi anemia, complementation group F
BQ603125.1_2265	FUCA2	0.000102077	0.78	2519	1	fucosidase, alpha-L- 2, plasma
CK454660.1_1062	MLF1	0.00292564	0.78	4291	1	myeloid leukemia factor 1
CF366818.1_568	MYO1D	0.0186306	0.78	4642	1	myosin ID
BM659586.1_1428	NDN	3.69e-07	0.78	4692	1	necdin homolog (mouse)
BX669142.1_757	NFIA	0.00336704	0.78	4774	1	nuclear factor I/A
BP153257.1_1373	PBX3	0.00458263	0.78	5090	1	pre-B-cell leukemia homeobox 3
AW670614.1_466	PHKA1	0.000325665	0.78	5255	2	phosphorylase kinase, alpha 1 pseudogene 1; phosphorylase kinase, alpha 1 (muscle)
CD571923.1_77	PRKAR1A	5.6e-05	0.78	5573	1	protein kinase, cAMP-dependent, regulatory, type I, alpha (tissue specific extinguisher 1)
CN027826.1_674	RAC1	0.00328263	0.78	5879	2	ras-related C3 botulinum toxin substrate 1 (rho family, small GTP binding protein Rac1)
CF790466.1_1174	SH3BGR	0.000110172	0.78	6450	1	SH3 domain binding glutamic acid-rich protein
BX919088.1_1279	CDK13	0.00912794	0.78	8621	1	cyclin-dependent kinase 13
BX922878.1_132	TNK1	4.6e-05	0.78	8711	1	tyrosine kinase, non-receptor, 1
AW415231.1_477	RECQL4	1.84e-06	0.78	9401	1	RecQ protein-like 4
BQ603660.1_1084	TECR	0.00135906	0.78	9524	2	glycoprotein, synaptic 2
BM484555.1_1079	TSPAN9	0.00757419	0.78	10867	1	tetraspanin 9
CF359029.1_984	FNBP1	0.000462701	0.78	23048	1	formin binding protein 1
CA779436.1_2191	UHRF1BP1L	0.0141113	0.78	23074	1	UHRF1 binding protein 1-like
CB285433.1_1779	SUN1	0.00171267	0.78	23353	1	unc-84 homolog A (C. elegans)
CB287562.1_318	SSBP2	0.000507968	0.78	23635	2	single-stranded DNA binding protein 2
F14715.1.s_344	RNFT1	0.0105834	0.78	51136	1	ring finger protein, transmembrane 1
BX670528.1_934	TEX264	1.24e-05	0.78	51368	2	testis expressed 264
CB478961.1_1532	NUDT9	5.56e-05	0.78	53343	1	nudix (nucleoside diphosphate linked moiety X)-type motif 9
BM190288.1_1245	ZNF672	0.0202158	0.78	79894	2	zinc finger protein 672
BM481917.1_1448	TRAPPC9	0.00742462	0.78	83696	1	trafficking protein particle complex 9
BQ597953.1_2254	TRIM5	0.028555	0.78	85363	1	tripartite motif-containing 5
CB470495.1_256	FAM129A	8.53e-05	0.78	116496	1	family with sequence similarity 129, member A
CF362043.1_890	ERICH1	0.000129898	0.78	157697	1	glutamate-rich 1
BM658552.1_1136	C14ORF147	0.000752222	0.78	171546	1	chromosome 14 open reading frame 147
CF361584.1_737	C7ORF53	0.0013941	0.78	286006	1	chromosome 7 open reading frame 53
CB470363.1_2077	ADRBK2	0.000374647	0.79	157	1	adrenergic, beta, receptor kinase 2
BQ601645.1_1669	BMP4	0.00320113	0.79	652	1	bone morphogenetic protein 4
BX669061.1_1690	CA3	0.00652456	0.79	761	2	carbonic anhydrase III, muscle specific
scaw0001.k_425	CTSK	0.000283913	0.79	1513	1	cathepsin K
BQ605065.1_613	EIF4EBP1	0.000643775	0.79	1978	1	eukaryotic translation initiation factor 4E binding protein 1
BP449780.1_509	GCK	0.000425273	0.79	2645	1	glucokinase (hexokinase 4)
CB097318.1_1554	PDGFRB	3.43e-05	0.79	5159	1	platelet-derived growth factor receptor, beta polypeptide
CF181516.1_415	PDK1	0.00021159	0.79	5163	1	pyruvate dehydrogenase kinase, isozyme 1
BM659484.1_211	PSME1	0.00115919	0.79	5720	1	proteasome (prosome, macropain) activator subunit 1 (PA28 alpha)
CN027826.1_473	RAC1	0.00737052	0.79	5879	2	ras-related C3 botulinum toxin substrate 1 (rho family, small GTP binding protein Rac1)
CK452444.1_493	SECTM1	0.00124523	0.79	6398	1	secreted and transmembrane 1
BP450284.1_496	SLC25A1	0.0065868	0.79	6576	1	solute carrier family 25 (mitochondrial carrier; citrate transporter), member 1
CF179615.1_526	TPM1	0.000423248	0.79	7168	1	tropomyosin 1 (alpha)
CB474640.1_1258	B4GALT5	5.59e-05	0.79	9334	1	UDP-Gal:betaGlcNAc beta 1,4- galactosyltransferase, polypeptide 5
CF181625.1_816	PAM16	0.00547384	0.79	51025	1	presequence translocase-associated motor 16 homolog
CB470008.1_1530	PHF11	0.00331269	0.79	51131	1	PHD finger protein 11
BQ598144.1_776	USP47	0.00479835	0.79	55031	2	ubiquitin specific peptidase 47
BX926439.1_1118	TMEM27	0.0006137	0.79	57393	1	transmembrane protein 27
CK462440.1_667	C17ORF42	0.00105626	0.79	79736	1	chromosome 17 open reading frame 42
BX920585.1_323	PPP1R14C	0.00615736	0.79	81706	1	protein phosphatase 1, regulatory (inhibitor) subunit 14C
BP146830.1_1077	C1ORF198	0.00119518	0.79	84886	1	chromosome 1 open reading frame 198
CF179144.1_1128	C9ORF3	0.000594881	0.79	84909	1	chromosome 9 open reading frame 3
CF179252.1_1390	MAGI3	0.000400555	0.79	260425	1	membrane associated guanylate kinase, WW and PDZ domain containing 3
CB477952.1_1485	C2ORF64	0.00084068	0.79	493753	1	chromosome 2 open reading frame 64
BX670144.1_431	ATP2A1	0.00230709	0.8	487	1	ATPase, Ca++ transporting, cardiac muscle, fast twitch 1
BE236075.1_128	CAV1	0.00284596	0.8	857	1	caveolin 1, caveolae protein, 22kDa
BI400335.1_1319	DCN	0.00812904	0.8	1634	1	decorin
CF793090.1_1520	EFNA1	0.019464	0.8	1942	2	ephrin-A1
BE232472.1_479	HFE	0.010555	0.8	3077	2	hemochromatosis
BP142084.1_3310	LRP6	0.000888244	0.8	4040	4	low density lipoprotein receptor-related protein 6
BQ603465.1_1095	CITED1	0.0151588	0.8	4435	1	Cbp/p300-interacting transactivator, with Glu/Asp-rich carboxy-terminal domain, 1
AJ658926.1_373	MT-ATP6	3.44e-05	0.8	4508	1	mitochondrially encoded ATP synthase 6
BX665027.1_325	MYBPC3	0.000267492	0.8	4607	1	myosin binding protein C, cardiac
CB474325.1_731	PSME2	0.000530453	0.8	5721	1	proteasome (prosome, macropain) activator subunit 2 (PA28 beta)
CA778665.1_1368	PVRL2	0.0102946	0.8	5819	1	poliovirus receptor-related 2 (herpesvirus entry mediator B)
BP165491.1_910	CCL22	0.000732821	0.8	6367	1	chemokine (C-C motif) ligand 22
CF359255.1_1548	XG	0.00139352	0.8	7499	1	Xg blood group
CF179930.1_888	ZNF133	0.0153625	0.8	7692	2	zinc finger protein 133
CF179930.1_999	ZNF133	0.0233762	0.8	7692	2	zinc finger protein 133
BQ604784.1_2113	YARS	0.00223624	0.8	8565	2	tyrosyl-tRNA synthetase
AW325587.1_137	ABCB8	0.00240568	0.8	11194	1	ATP-binding cassette, sub-family B (MDR/TAP), member 8
BQ603708.1_487	SIPA1L3	0.00240184	0.8	23094	1	signal-induced proliferation-associated 1 like 3
CK463761.1_791	CYFIP1	0.00602464	0.8	23191	2	cytoplasmic FMR1 interacting protein 1
CB287562.1_742	SSBP2	0.000158619	0.8	23635	2	single-stranded DNA binding protein 2
BQ603319.1_887	MYLIP	0.039455	0.8	29116	1	myosin regulatory light chain interacting protein
CF180427.1_1758	KCTD3	0.00114656	0.8	51133	1	potassium channel tetramerisation domain containing 3
BQ600837.1_1634	SPG21	5.69e-06	0.8	51324	1	spastic paraplegia 21 (autosomal recessive, Mast syndrome)
BP149116.1_1252	RSBN1	0.00242213	0.8	54665	1	round spermatid basic protein 1
BQ598144.1_714	USP47	0.005237	0.8	55031	2	ubiquitin specific peptidase 47
BP152608.1_501	NLN	0.00854262	0.8	57486	1	neurolysin (metallopeptidase M3 family)
C94790.1.s_410	AHNAK	0.00722623	0.8	79026	3	AHNAK nucleoprotein
BI182395.1_694	CORO7	0.00357032	0.8	79585	1	coronin 7
BP449333.1_1294	ASB13	0.00304362	0.8	79754	1	ankyrin repeat and SOCS box-containing 13
BP458019.1_405	NUBPL	0.00123081	0.8	80224	2	nucleotide binding protein-like
BQ604639.1_1593	COL18A1	0.00142348	0.8	80781	1	collagen, type XVIII, alpha 1
CB471100.1_1974	ITM2C	0.00503556	0.8	81618	1	integral membrane protein 2C
BQ598678.1_1094	TMEM87B	1.71e-05	0.8	84910	1	transmembrane protein 87B
AW416695.1_1173	C1QTNF2	0.00818437	0.8	114898	1	C1q and tumor necrosis factor related protein 2
AU296388.1_898	DHRSX	0.000584671	0.8	207063	1	dehydrogenase/reductase (SDR family) X-linked
CD572608.1_1088	BLOC1S2	0.00113799	0.8	282991	2	biogenesis of lysosomal organelles complex-1, subunit 2
CB477354.1_89	GAPDH	0.00091965	0.81	2597	1	glyceraldehyde-3-phosphate dehydrogenase-like 6; hypothetical protein LOC100133042; glyceraldehyde-3-phosphate dehydrogenase
M65088.1.s_1300	MX2	0.001221	0.81	4600	1	myxovirus (influenza virus) resistance 2 (mouse)
BQ605086.1_1946	PHKA2	0.00366301	0.81	5256	1	phosphorylase kinase, alpha 2 (liver)
CA779513.1_53	RPL30	0.00300665	0.81	6156	1	ribosomal protein L30
CA779599.1_2092	TPD52	0.000133658	0.81	7163	2	tumor protein D52
BQ597472.1_1902	TPM3	0.00282021	0.81	7170	1	tropomyosin 3
BM484872.1_1609	TULP3	0.000240222	0.81	7289	1	tubby like protein 3
CK463897.1_1034	ZEB2	0.00311893	0.81	9839	1	zinc finger E-box binding homeobox 2
CA779683.1_2804	CTDSP2	0.00845551	0.81	10106	1	similar to hCG2013701; CTD (carboxy-terminal domain, RNA polymerase II, polypeptide A) small phosphatase 2
BX673623.1_249	RAMP1	0.00932444	0.81	10267	1	receptor (G protein-coupled) activity modifying protein 1
CN162101.1_601	SNORD49A	0.0306818	0.81	26800	1	small nucleolar RNA, C/D box 49B; small nucleolar RNA, C/D box 49A
BP141199.1_377	WDR8	0.00276685	0.81	49856	1	WD repeat domain 8
CF366822.1_886	SNX7	0.00205095	0.81	51375	1	sorting nexin 7
CK453743.1_1084	HEMK1	0.00113123	0.81	51409	1	HemK methyltransferase family member 1
CB287579.1_4621	MPHOSPH8	0.00942316	0.81	54737	1	M-phase phosphoprotein 8
BW969904.1_369	MRPL16	0.00229889	0.81	54948	1	mitochondrial ribosomal protein L16
BI304782.1_1000	TBCCD1	0.000276702	0.81	55171	1	TBCC domain containing 1
BP163826.1_590	SNX6	0.000750697	0.81	58533	1	sorting nexin 6
CF791791.1_769	SAV1	0.000541821	0.81	60485	2	salvador homolog 1 (Drosophila)
CF791791.1_883	SAV1	0.00115962	0.81	60485	2	salvador homolog 1 (Drosophila)
BP150637.1_1013	BRMS1L	0.00328709	0.81	84312	1	breast cancer metastasis-suppressor 1-like
BP152622.1_1137	PIGS	0.0113558	0.81	94005	1	phosphatidylinositol glycan anchor biosynthesis, class S
BX923091.1_991	ALDH16A1	0.0004441	0.81	126133	1	aldehyde dehydrogenase 16 family, member A1
CF790778.1_708	KCTD18	0.000120863	0.81	130535	1	potassium channel tetramerisation domain containing 18
BP140708.1_1487	NEK7	0.00107408	0.81	140609	1	NIMA (never in mitosis gene a)-related kinase 7
AJ682059.1_886	DUPD1	0.014729	0.81	338599	2	dual specificity phosphatase and pro isomerase domain containing 1
BM499259.1_1071	ANXA2	0.00368551	0.82	302	1	annexin A2 pseudogene 3; annexin A2; annexin A2 pseudogene 1
BX669980.1_324	COL6A3	0.0138427	0.82	1293	1	collagen, type VI, alpha 3
BQ599164.1_2529	CYP51A1	0.00189854	0.82	1595	1	cytochrome P450, family 51, subfamily A, polypeptide 1
BM485105.1_2344	GALNS	0.000416547	0.82	2588	1	galactosamine (N-acetyl)-6-sulfate sulfatase
BQ600419.1_1759	GALNT1	0.00256355	0.82	2589	1	UDP-N-acetyl-alpha-D-galactosamine:polypeptide N-acetylgalactosaminyltransferase 13 (GalNAc-T13); UDP-N-acetyl-alpha-D-galactosamine:polypeptide N-acetylgalactosaminyltransferase 1 (GalNAc-T1)
BP139415.1_220	GCHFR	0.000380069	0.82	2644	1	GTP cyclohydrolase I feedback regulator
BI341423.1_396	HFE	0.0148469	0.82	3077	2	hemochromatosis
BM675857.1_3145	ALDH18A1	0.00139282	0.82	5832	1	aldehyde dehydrogenase 18 family, member A1
CF791579.1_1505	SMARCA1	0.00665128	0.82	6594	2	SWI/SNF related, matrix associated, actin dependent regulator of chromatin, subfamily a, member 1
CB480212.1_1359	FSCN1	0.0463653	0.82	6624	1	fascin homolog 1, actin-bundling protein (Strongylocentrotus purpuratus)
CF180189.1_376	STBD1	0.00471074	0.82	8987	3	starch binding domain 1
CB469703.1_1115	STK17B	0.00471454	0.82	9262	1	serine/threonine kinase 17b
CB469076.1_2068	MAP4K4	0.00671671	0.82	9448	1	mitogen-activated protein kinase kinase kinase kinase 4
CB287880.1_489	VPS4B	0.00821077	0.82	9525	1	vacuolar protein sorting 4 homolog B (S. cerevisiae)
BX665820.1_317	MKRN2	0.00582784	0.82	23609	1	makorin ring finger protein 2
AJ661829.1_496	STX12	0.00148196	0.82	23673	2	syntaxin 12
BP154107.1_1209	RWDD3	0.00177414	0.82	25950	1	RWD domain containing 3
CF181471.1_1153	ITGB1BP2	0.0142027	0.82	26548	1	integrin beta 1 binding protein (melusin) 2
CB472840.1_906	SNX10	0.0282427	0.82	29887	1	sorting nexin 10
CK453386.1_489	EPDR1	0.00820089	0.82	54749	1	ependymin related protein 1 (zebrafish)
CK452294.1_1385	SBNO1	0.00252783	0.82	55206	1	strawberry notch homolog 1 (Drosophila)
CO946698.1_111	LEPREL1	0.0110125	0.82	55214	1	leprecan-like 1
CF178205.1_1480	AIDA	0.00219191	0.82	64853	2	axin interactor, dorsalization associated
CF178205.1_1698	AIDA	0.000561345	0.82	64853	2	axin interactor, dorsalization associated
CO940841.1_1072	MTMR9	0.0116534	0.82	66036	1	myotubularin related protein 9
BM484098.1_1010	S100A16	0.00869004	0.82	140576	1	S100 calcium binding protein A16
BM499298.1_1542	SERPINC1	0.00816532	0.83	462	1	serpin peptidase inhibitor, clade C (antithrombin), member 1
CB481903.1_3565	DAB2	0.0295586	0.83	1601	1	disabled homolog 2, mitogen-responsive phosphoprotein (Drosophila)
CF791366.1_1217	TRDMT1	0.0118613	0.83	1787	1	tRNA aspartic acid methyltransferase 1
BM484991.1_803	FOXS1	0.00821316	0.83	2307	1	forkhead box S1
BP142084.1_3116	LRP6	0.00503768	0.83	4040	4	low density lipoprotein receptor-related protein 6
BQ602919.1_2352	NCAM1	0.0462813	0.83	4684	1	neural cell adhesion molecule 1
BQ597802.1_1996	PGM3	0.0129684	0.83	5238	1	phosphoglucomutase 3
BQ598687.1_1390	PKIB	0.005398	0.83	5570	1	protein kinase (cAMP-dependent, catalytic) inhibitor beta
CF791579.1_1663	SMARCA1	0.0157773	0.83	6594	2	SWI/SNF related, matrix associated, actin dependent regulator of chromatin, subfamily a, member 1
scac0026i._522	TCEB2	0.00631772	0.83	6923	1	transcription elongation factor B (SIII), polypeptide 2 (18kDa, elongin B)
BX923675.1_757	UBTF	0.00556146	0.83	7343	1	upstream binding transcription factor, RNA polymerase I
BP159176.1_1276	NRP2	0.030537	0.83	8828	1	neuropilin 2
BP144204.1_1206	S1PR2	0.0394347	0.83	9294	1	sphingosine-1-phosphate receptor 2
CJ013867.1_771	ST6GALNAC2	0.00665128	0.83	10610	1	ST6 (alpha-N-acetyl-neuraminyl-2,3-beta-galactosyl-1,3)-N-acetylgalactosaminide alpha-2,6-sialyltransferase 2
AJ686689.1_569	ATE1	0.00323051	0.83	11101	1	arginyltransferase 1
BX914724.1_408	WDHD1	0.0129159	0.83	11169	1	WD repeat and HMG-box DNA binding protein 1
AJ661829.1_560	STX12	0.0012982	0.83	23673	2	syntaxin 12
BX666909.1_858	MOCS3	0.000751036	0.83	27304	1	molybdenum cofactor synthesis 3
AJ301177.1_16	JPH1	0.00353414	0.83	56704	2	junctophilin 1
CF791416.1_1187	S100A14	0.0486747	0.83	57402	1	S100 calcium binding protein A14
BP456225.1_770	DHX37	0.00818437	0.83	57647	1	DEAH (Asp-Glu-Ala-His) box polypeptide 37
BX671804.1_1227	TGIF2	0.00472637	0.83	60436	1	TGFB-induced factor homeobox 2
CK454532.1_895	C6ORF62	0.0155626	0.83	81688	1	chromosome 6 open reading frame 62
BQ599033.1_1305	ACPL2	0.00528924	0.83	92370	1	acid phosphatase-like 2
AJ668669.1_1045	ZNF689	0.000576369	0.83	115509	1	zinc finger protein 689
BQ604538.1_1036	CCDC24	0.0106621	0.83	149473	1	coiled-coil domain containing 24
BX922545.1_106	MEX3D	0.00670896	0.83	399664	1	mex-3 homolog D (C. elegans)
BM484717.1_1141	CBR1	0.0182088	0.84	873	1	carbonyl reductase 1
CB286764.1_1623	CHKB	0.0009094	0.84	1120	1	choline kinase beta; carnitine palmitoyltransferase 1B (muscle)
AW619408.1_542	FUCA1	0.0215282	0.84	2517	1	fucosidase, alpha-L- 1, tissue
BI347172.1_289	KCNC4	0.0126003	0.84	3749	1	potassium voltage-gated channel, Shaw-related subfamily, member 4
CA780276.1_1528	NOTCH1	0.00134445	0.84	4851	1	Notch homolog 1, translocation-associated (Drosophila)
BX919341.1_825	PCDH7	0.00784203	0.84	5099	1	protocadherin 7
BP148969.1_1519	PDGFRL	0.0139901	0.84	5157	1	platelet-derived growth factor receptor-like
CB286615.1_247	PRKACB	0.00625724	0.84	5567	1	protein kinase, cAMP-dependent, catalytic, beta
BX917768.1_323	SERF1A	0.00755256	0.84	8293	1	small EDRK-rich factor 1A (telomeric); small EDRK-rich factor 1B (centromeric)
BE231922.1_326	RNF14	0.00322325	0.84	9604	1	ring finger protein 14
CF366783.1_1013	ABCA8	0.00850563	0.84	10351	2	ATP-binding cassette, sub-family A (ABC1), member 8
AJ653016.1_370	ABCB10	0.00208221	0.84	23456	1	ATP-binding cassette, sub-family B (MDR/TAP), member 10
CF791104.1_872	SCAND1	0.0081679	0.84	51282	1	SCAN domain containing 1
CD572240.1_682	PID1	0.00545278	0.84	55022	1	phosphotyrosine interaction domain containing 1
CB482356.1_1027	TXNDC16	0.00549045	0.84	57544	1	thioredoxin domain containing 16
BX669540.1_1022	ZBED5	0.010634	0.84	58486	1	zinc finger, BED-type containing 5
BQ601125.1_1759	CHTF18	0.0329383	0.84	63922	1	CTF18, chromosome transmission fidelity factor 18 homolog (S. cerevisiae)
AU296436.1_1364	LMF1	0.000948945	0.84	64788	1	lipase maturation factor 1
CK466123.1_1539	BICC1	0.0100879	0.84	80114	1	bicaudal C homolog 1 (Drosophila)
CJ034413.1_668	RTN4IP1	0.00622716	0.84	84816	1	reticulon 4 interacting protein 1
CF791543.1_492	CCDC50	0.00242873	0.84	152137	2	coiled-coil domain containing 50
CB478173.1_1094	ARHGDIB	0.0256614	0.85	397	1	Rho GDP dissociation inhibitor (GDI) beta
CB288016.1_1462	BCKDHB	0.00952161	0.85	594	1	branched chain keto acid dehydrogenase E1, beta polypeptide
CB475900.1_2248	SCARB1	0.00874839	0.85	949	1	scavenger receptor class B, member 1
BX674588.1_354	MYO10	0.035397	0.85	4651	1	myosin X
CF788341.1_1141	NEB	0.0355248	0.85	4703	1	nebulin
BI185814.1_726	OCRL	0.0256614	0.85	4952	1	oculocerebrorenal syndrome of Lowe
AJ666773.1_207	ENTPD4	0.0167295	0.85	9583	1	ectonucleoside triphosphate diphosphohydrolase 4
CA780391.1_1030	RBM9	0.00558233	0.85	23543	1	RNA binding motif protein 9
BQ602658.1_1794	EID1	0.00677213	0.85	23741	1	EP300 interacting inhibitor of differentiation 1
CB474943.1_2981	LRP10	0.00665123	0.85	26020	1	low density lipoprotein receptor-related protein 10
CF178393.1_5963	COL5A3	0.0115792	0.85	50509	1	collagen, type V, alpha 3
CB475935.1_811	GTSE1	0.00441658	0.85	51512	1	G-2 and S-phase expressed 1
BE234826.1_561	TMEM8B	0.00572509	0.85	51754	1	transmembrane protein 8B
CK466219.1_1885	SOX6	0.0272583	0.85	55553	1	SRY (sex determining region Y)-box 6
BQ603277.1_2182	RNF25	0.00821316	0.85	64320	1	ring finger protein 25
BP170553.1_1180	IKZF4	0.00558611	0.85	64375	1	IKAROS family zinc finger 4 (Eos)
CB287374.1_2863	B3GNT5	0.0136713	0.85	84002	1	UDP-GlcNAc:betaGal beta-1,3-N-acetylglucosaminyltransferase 5
BP144123.1_939	MFSD7	0.043514	0.85	84179	2	major facilitator superfamily domain containing 7
CB473930.1_773	MFSD7	0.0134431	0.85	84179	2	major facilitator superfamily domain containing 7
CF179401.1_651	B3GNT9	0.0157333	0.85	84752	1	UDP-GlcNAc:betaGal beta-1,3-N-acetylglucosaminyltransferase 9
BP433139.1_438	TUBA1C	0.00344905	0.85	84790	1	tubulin, alpha 1c
BX924848.1_1229	ADO	0.00565644	0.85	84890	1	2-aminoethanethiol (cysteamine) dioxygenase
BM485047.1_1838	TOE1	0.00548343	0.85	114034	1	target of EGR1, member 1 (nuclear)
BX671412.1_202	BLOC1S2	0.0144669	0.85	282991	2	biogenesis of lysosomal organelles complex-1, subunit 2
BM190676.1_1067	KAL1	0.0413445	0.86	3730	1	Kallmann syndrome 1 sequence
AF350447.1_1888	MYOC	0.0498944	0.86	4653	1	myocilin, trabecular meshwork inducible glucocorticoid response
BX923023.1_997	NDUFAB1	0.0420492	0.86	4706	1	NADH dehydrogenase (ubiquinone) 1, alpha/beta subcomplex, 1, 8kDa
BM189976.1_1512	QDPR	0.0255763	0.86	5860	1	quinoid dihydropteridine reductase
DN117132.1_809	RPS4X	0.00521975	0.86	6191	1	ribosomal protein S4X pseudogene 6; ribosomal protein S4X pseudogene 13; ribosomal protein S4, X-linked
CA779599.1_2186	TPD52	0.015321	0.86	7163	2	tumor protein D52
BP158599.1_1648	SMUG1	0.00068069	0.86	23583	1	single-strand-selective monofunctional uracil-DNA glycosylase 1
BP162154.1_1071	KIAA1429	0.0132493	0.86	25962	1	KIAA1429
BQ602242.1_828	C1ORF112	0.0453946	0.86	55732	1	chromosome 1 open reading frame 112
CK459725.1_684	TRIM39	0.00579564	0.86	56658	1	tripartite motif-containing 39
CB097287.1_1020	EEPD1	0.0068869	0.86	80820	1	endonuclease/exonuclease/phosphatase family domain containing 1
BQ604276.1_1791	CYB5D2	0.0325325	0.86	124936	1	cytochrome b5 domain containing 2
BX671488.1_550	TXLNB	0.0199564	0.86	167838	1	taxilin beta
AJ649828.1_362	IGFBP7	0.0106621	0.87	3490	1	insulin-like growth factor binding protein 7
CB097241.1_950	KAT5	0.0318094	0.87	10524	1	K(lysine) acetyltransferase 5
CF361922.1_561	TSPAN12	0.0100096	0.87	23554	1	tetraspanin 12
CF361863.1_1106	PATZ1	0.033541	0.87	23598	1	POZ (BTB) and AT hook containing zinc finger 1
BM658826.1_2743	WSB1	0.0359725	0.87	26118	1	WD repeat and SOCS box-containing 1
BM484720.1_1658	MKS1	0.0023737	0.87	54903	1	Meckel syndrome, type 1
BX915253.1_650	PLEKHH3	0.0355248	0.87	79990	1	pleckstrin homology domain containing, family H (with MyTH4 domain) member 3
F22948.1.s_1486	COQ10B	0.0394341	0.87	80219	1	coenzyme Q10 homolog B (S. cerevisiae)
CK464588.1_1063	CNTROB	0.00125828	0.87	116840	1	centrobin, centrosomal BRCA2 interacting protein
CD571936.1_165	TUBB	0.0408075	0.87	203068	1	tubulin, beta; similar to tubulin, beta 5; tubulin, beta pseudogene 2; tubulin, beta pseudogene 1
CF792043.1_1367	YPEL2	0.0301326	0.87	388403	1	yippee-like 2 (Drosophila)
BM484285.1_1409	COL4A2	0.0320915	0.88	1284	1	collagen, type IV, alpha 2
CF176149.1_1906	B4GALNT1	0.0250086	0.88	2583	1	beta-1,4-N-acetyl-galactosaminyl transferase 1
CA779713.1_1448	PARP3	0.0418881	0.88	10039	1	poly (ADP-ribose) polymerase family, member 3
BM659605.1_1133	BET1	0.0362872	0.88	10282	1	hypothetical protein LOC100128542; blocked early in transport 1 homolog (S. cerevisiae)
BM485194.1_155	FAM181A	0.040121	0.88	90050	1	family with sequence similarity 181, member A
CF793090.1_1102	EFNA1	0.0443906	0.89	1942	2	ephrin-A1
CF178138.1_1150	USP1	0.0303209	0.89	7398	1	ubiquitin specific peptidase 1
CF368900.1_539	C4ORF14	0.0310682	0.89	84273	1	chromosome 4 open reading frame 14
CF791723.1_1825	ALG2	0.0435402	0.89	85365	1	asparagine-linked glycosylation 2, alpha-1,3-mannosyltransferase homolog (S. cerevisiae)
BX670521.1_871	FBXL12	0.0338208	0.92	54850	1	F-box and leucine-rich repeat protein 12
