# Supplementary material for: Comparison of Muscle Transcriptome between Pigs with Divergent Meat Quality Phenotypes Identifies Genes Related to Muscle Metabolism and Structure
Source: PLoS One. 2012 Mar 21;7(3):e33763. doi: 10.1371/journal.pone.0033763 (PMC3312351; doi:10.1371/journal.pone.0033763)
Supplement: Table S3 — Primer sequences used in quantitative PCR. All primer sequences were designed using PrimerExpress software (Applied Biosystems, Foster City, CA). aHPRT1 and B2M were used as reference for normalization. (XLS) [file pone.0033763.s003.xls]

## Sheet: Feuil1
Symbol	GenBank Accession	Forward primer (5’)	Reverse primer (3’)
ADAMTS8	XM_003130083	ACCCCTCCAGCTATGGCTACA	TGGATGGCTCCGCTGTTT
SPARC	AY963262	AGTTTGAGAAGGTATGCAGCAATG	GTGTGCACTTGGTGGCAAAG
GLOD4	XM_003131815	TGGACGCATTGCCTTTTCTT	CTGGTTCTCCCTTTTCATCAAGTCT
ANKRD1	AY248702	CCGACCTCAATGTCAAGAAC	GAAGAGCAGCCTGTGGAAGA
HHATL	XM_003132137	CTTCCGCAATGTCATCGTCTT	CCCCATACACAGCATACATCCA
IGF1	DQ784687	GCTGGACCTGAGACCCTCTGT	TACCCTGTGGGCTTGTTGAAAT
LIPE	AY686759	CGAGATTGAGGTGCTATCGTCTCTA	TGAAATGGTGACCGTGAGCTT
ZNF24	DN115085	CTGTGGAAAACCAGCTCAAGTG	TCAGTCCTAGCATCATCATCACAGT
FOS	AK232994	GACACACTCCAAGCGGAGACA	TGGCGATCTCAGTCTGCAAA
FABP3	AJ416019	GCACTTACGAGAAAGAGGCATGA	GCTGAGTCCAGGAGTAGCCAATT
PPARD	NM_011145	AATCCGCATGAAGCTGGAGT	GCACTTGTTGCGGTTCTTCT
FHL3	DQ472001	GCAGCAAGACGCTGACACA	GCAGACCAGGCATTCTCGAT
HPRT1a	DQ845175	TACCTAATCATTATGCCGAGGATTT	AGCCGTTCAGTCCTGTCCAT
B2Ma	DQ178123	AAACGGAAAGCCAAATTACC	ATCCACAGCGTTAGGAGTGA
